# Supplementary material for: Dibromidobis[1-(2-bromo­benz­yl)-3-(pyrimidin-2-yl)-1H-imidazol-2(3H)-one]copper(II)
Source: Acta Crystallogr Sect E Struct Rep Online. 2012 May 19;68(Pt 6):m785. doi: 10.1107/S1600536812021460 (PMC3379115; doi:10.1107/S1600536812021460)
Supplement: Supplementary file 3 [file e-68-0m785-Isup2.hkl]

# 
# h,k,l, Fc-squared, Fo-squared, sigma(Fo-squared) and status flag 
# 
data_I
_shelx_title ' 090708f in P2(1)/c' 
_shelx_refln_list_code          4 
_shelx_F_calc_maximum      219.78 
_exptl_crystal_F_000       862.00 
_reflns_d_resolution_high  0.8393 
 
loop_ 
 _symmetry_equiv_pos_as_xyz 
 'x, y, z' 
 '-x, y+1/2, -z+1/2' 
 '-x, -y, -z' 
 'x, -y-1/2, z-1/2' 
 
_cell_length_a     8.6803 
_cell_length_b    23.0354 
_cell_length_c     7.8543 
_cell_angle_alpha  90.000 
_cell_angle_beta  109.419 
_cell_angle_gamma  90.000 
 
_shelx_F_squared_multiplier     1.000 
 
loop_ 
 _refln_index_h 
 _refln_index_k 
 _refln_index_l 
 _refln_F_squared_calc 
 _refln_F_squared_meas 
 _refln_F_squared_sigma 
 _refln_observed_status 
   1   0   0    31410.05    30950.26   1089.54 o 
   2   0   0    23039.39    23578.30    636.69 o 
   3   0   0     8079.71     8245.06    226.89 o 
   4   0   0     9424.31     9644.24    267.42 o 
   5   0   0    31040.03    30882.10    843.37 o 
   6   0   0     8567.27     8774.04    299.76 o 
   7   0   0      453.51      453.59     44.26 o 
   8   0   0     1701.14     1698.78     90.42 o 
   9   0   0      943.77      998.83     90.33 o 
   1   1   0     6403.46     7005.03    156.63 o 
   2   1   0     1037.86     1130.62     27.02 o 
   3   1   0       12.28       12.78      6.94 o 
   4   1   0     6850.71     7122.14    141.96 o 
   5   1   0     2039.58     2171.98     51.80 o 
   6   1   0       49.00       60.03     18.24 o 
   7   1   0     1398.63     1383.02     51.94 o 
   8   1   0      303.56      284.87     35.12 o 
   9   1   0      134.33      141.03     43.84 o 
   0   2   0     4135.73     2578.34    133.15 o 
   1   2   0      317.64      352.43     16.48 o 
   2   2   0     1386.73     1389.37     32.46 o 
   3   2   0     2026.10     1931.61     44.93 o 
   4   2   0     6620.29     6944.91    138.31 o 
   5   2   0     3132.56     3153.79     69.73 o 
   6   2   0       35.17       49.01     18.62 o 
   7   2   0        3.00        0.00     22.97 o 
   8   2   0      721.60      737.95     42.93 o 
   9   2   0     1743.75     1663.24     79.22 o 
   1   3   0      620.28      725.73     19.87 o 
   2   3   0    21009.79    22768.34    462.80 o 
   3   3   0    11943.22    12309.28    252.02 o 
   4   3   0    19759.50    19641.17    402.45 o 
   5   3   0      400.14      389.65     18.99 o 
   6   3   0     9187.42     9204.26    202.67 o 
   7   3   0      672.64      615.85     36.07 o 
   8   3   0      948.56     1069.82     80.21 o 
   9   3   0     1220.37     1210.27     71.19 o 
   1   4   0    14076.84    14122.31    336.89 o 
   2   4   0     6810.22     7211.75    150.57 o 
   3   4   0     2252.47     2307.98     53.30 o 
   4   4   0     3938.11     3824.36     96.06 o 
   5   4   0    11413.21    11224.49    272.54 o 
   6   4   0     3289.05     3173.92     80.70 o 
   7   4   0      462.36      477.38     32.05 o 
   8   4   0       88.56      126.55     31.93 o 
   9   4   0      377.69      399.24     47.80 o 
   1   5   0      106.08      140.06     11.69 o 
   2   5   0       34.32       42.52      8.86 o 
   3   5   0      153.89      139.89     10.66 o 
   4   5   0      229.33      275.35     16.50 o 
   5   5   0      457.94      399.19     24.95 o 
   6   5   0     1176.07     1204.36     50.72 o 
   7   5   0       33.73       33.38     24.11 o 
   8   5   0      113.55       73.28     31.61 o 
   9   5   0       17.68        5.67     58.45 o 
   0   6   0    16968.94    13840.96    573.96 o 
   1   6   0     1130.64     1054.23     43.36 o 
   2   6   0     6067.95     5769.97    144.34 o 
   3   6   0     8411.27     8279.32    173.71 o 
   4   6   0        1.23        0.00     10.85 o 
   5   6   0      197.27      195.49     21.02 o 
   6   6   0      217.81      218.30     24.11 o 
   7   6   0       22.12       34.93     22.48 o 
   8   6   0     1477.61     1509.77     64.72 o 
   9   6   0      123.41      186.70     59.83 o 
   1   7   0    27729.03    24023.41    624.52 o 
   2   7   0    11173.63    11500.13    280.48 o 
   3   7   0     2390.38     2247.49     55.03 o 
   4   7   0    11776.47    11591.41    297.50 o 
   5   7   0        8.20        0.00     18.02 o 
   6   7   0     2471.02     2510.86     74.46 o 
   7   7   0      619.32      668.84     46.36 o 
   8   7   0      201.52      306.17     51.31 o 
   9   7   0      924.98      948.66     96.21 o 
   0   8   0       40.88        0.00     24.12 o 
   1   8   0     2156.53     1846.61     61.58 o 
   2   8   0     2721.77     2580.76     72.96 o 
   3   8   0     2313.49     2289.42     66.76 o 
   4   8   0       62.96       65.31     20.07 o 
   5   8   0      638.25      639.96     33.97 o 
   6   8   0     1374.63     1410.51     55.90 o 
   7   8   0     1647.58     1563.34     83.15 o 
   8   8   0      328.77      324.49     52.90 o 
   9   8   0       91.55       59.01     64.68 o 
   1   9   0     2157.36     1950.94     65.48 o 
   2   9   0      995.13     1021.48     59.35 o 
   3   9   0       25.75       36.70     15.20 o 
   4   9   0      100.98       89.56     19.68 o 
   5   9   0      510.24      501.70     29.69 o 
   6   9   0     1306.73     1307.89     52.16 o 
   7   9   0        2.50       42.27     31.70 o 
   8   9   0       77.54       86.30     48.95 o 
   9   9   0       34.34        0.00     58.50 o 
   0  10   0     3546.89     3447.29    123.62 o 
   1  10   0       28.78        0.00     17.59 o 
   2  10   0    13115.02    12057.03    325.75 o 
   3  10   0     6647.88     5815.58    151.48 o 
   4  10   0      302.93      259.72     32.48 o 
   5  10   0     2954.59     2988.86     84.23 o 
   6  10   0       41.88       13.36     23.83 o 
   7  10   0     5166.33     5075.38    263.37 o 
   8  10   0     1969.08     1910.04    103.94 o 
   9  10   0       29.13       20.08     62.33 o 
   1  11   0      383.20      324.06     28.57 o 
   2  11   0      191.17      194.57     34.82 o 
   3  11   0      275.85      276.70     24.11 o 
   4  11   0     1383.34     1242.14     80.18 o 
   5  11   0      124.94      111.35     31.74 o 
   6  11   0      833.49      762.66     53.03 o 
   7  11   0       51.52       90.79     38.99 o 
   8  11   0        0.89        0.00     46.90 o 
   0  12   0      529.66      608.30     45.44 o 
   1  12   0      502.22      475.19     34.97 o 
   2  12   0    11580.83    10585.89    290.26 o 
   3  12   0     8369.09     7749.84    218.20 o 
   4  12   0     2162.62     2102.89     98.03 o 
   5  12   0      295.56      288.76     38.22 o 
   6  12   0      120.85      191.21     42.03 o 
   7  12   0     2812.63     2739.42    196.87 o 
   8  12   0     1012.49      862.45     75.89 o 
   1  13   0     5012.66     4949.53    239.93 o 
   2  13   0      358.51      370.22     32.35 o 
   3  13   0     2612.84     2509.95     87.01 o 
   4  13   0     2546.31     2370.01    123.72 o 
   5  13   0      115.42       91.56     35.42 o 
   6  13   0      461.40      554.55     56.16 o 
   7  13   0      196.65      220.63     46.72 o 
   8  13   0      762.69      673.09     71.37 o 
   0  14   0     2447.57     2593.25    105.53 o 
   1  14   0      997.26     1152.99     46.88 o 
   2  14   0     3064.94     2723.84    131.54 o 
   3  14   0     2583.15     2371.39     85.40 o 
   4  14   0      499.65      451.18     54.36 o 
   5  14   0       71.81       28.34     37.19 o 
   6  14   0     1572.93     1488.81     79.72 o 
   7  14   0     1882.39     1884.05    208.10 o 
   8  14   0      229.37      296.72     54.64 o 
   1  15   0    10372.78    11508.08    306.10 o 
   2  15   0     3083.11     3111.91    233.35 o 
   3  15   0     1815.66     1603.70    123.69 o 
   4  15   0     3295.74     2764.61    304.26 o 
   5  15   0      148.85       77.93     45.59 o 
   6  15   0     1966.37     1706.43    185.59 o 
   7  15   0      775.19      729.56    112.82 o 
   8  15   0      497.24      588.79     98.17 o 
   0  16   0      312.01      317.97     44.65 o 
   1  16   0     1133.36     1435.51     56.13 o 
   2  16   0     3095.88     2990.96    104.22 o 
   3  16   0     2076.13     1875.79    196.44 o 
   4  16   0     2165.64     1875.40    218.89 o 
   5  16   0      690.10      675.74    103.77 o 
   6  16   0       51.98       52.24     53.89 o 
   7  16   0        3.10        0.00     51.46 o 
   1  17   0     1508.73     1600.90     60.19 o 
   2  17   0      183.28      211.50     38.11 o 
   3  17   0     1466.48     1329.50    195.20 o 
   4  17   0      216.64      166.87     90.13 o 
   5  17   0      218.53      258.09    101.01 o 
   6  17   0      158.73      230.75     63.31 o 
   7  17   0        1.02        2.88    108.52 o 
   0  18   0     4778.08     5814.65    423.24 o 
   1  18   0     1381.83     1666.51     64.16 o 
   2  18   0     1655.97     1726.82     64.95 o 
   3  18   0     2013.07     1951.38    253.53 o 
   4  18   0      631.25      521.37     87.57 o 
   5  18   0     3473.35     3425.34    712.89 o 
   6  18   0      783.07      808.37    206.37 o 
   7  18   0       13.20       21.17     59.59 o 
   1  19   0     1766.19     2240.30     80.39 o 
   2  19   0     1518.49     1558.51     63.43 o 
   3  19   0      159.13      137.58     73.42 o 
   4  19   0     2322.30     2116.99    264.72 o 
   5  19   0      120.03       98.84    109.21 o 
   6  19   0      581.92      526.80    233.73 o 
   7  19   0      281.80      207.15    129.55 o 
   0  20   0       79.24      150.70     47.03 o 
   1  20   0      859.06     1134.23     60.04 o 
   2  20   0      279.85      281.83     62.54 o 
   3  20   0      416.85      517.16    135.35 o 
   4  20   0     1155.95     1196.98    332.65 o 
   5  20   0      336.18      207.05    150.75 o 
   6  20   0       81.74        0.00    134.50 o 
   1  21   0     2645.25     3635.94    110.30 o 
   2  21   0     1423.38     1642.30     87.15 o 
   3  21   0       12.34        0.00    104.84 o 
   4  21   0     1241.90     1402.32    133.48 o 
   5  21   0      222.34      117.91     94.11 o 
   6  21   0      357.98      259.94    220.50 o 
   0  22   0     7422.29     9725.62    333.46 o 
   1  22   0     1628.27     2265.35    103.77 o 
   2  22   0     1834.83     2279.68    100.38 o 
   3  22   0     1334.47     1671.19    107.10 o 
   4  22   0      444.55      487.45     72.12 o 
   5  22   0     2174.82     2267.62    350.09 o 
   1  23   0        8.92       44.47     49.94 o 
   2  23   0      227.61      282.59     86.94 o 
   3  23   0       57.55       10.47     63.55 o 
   4  23   0        2.45        0.00     60.85 o 
   5  23   0      170.61      183.71    121.17 o 
   0  24   0        1.73       67.90     95.80 o 
   1  24   0       84.88      167.63     60.12 o 
   2  24   0      677.22      925.65    141.45 o 
   3  24   0      469.58      592.82     99.28 o 
   4  24   0      179.27      281.81     74.10 o 
   1  25   0     3071.95     4267.68    209.46 o 
   2  25   0      970.09     1133.67     96.27 o 
   3  25   0      623.43      870.45    144.37 o 
   4  25   0     1717.34     2359.31    224.71 o 
   0  26   0      779.27     1177.40    163.14 o 
   1  26   0      353.72      561.76     93.43 o 
   2  26   0      118.72      153.80     71.76 o 
   3  26   0        9.44       18.58     73.59 o 
   1  27   0        7.07      136.78    114.50 o 
 -10   1   1      274.47      283.47     67.34 o 
  -9   1   1       72.70       55.32     30.76 o 
  -8   1   1      382.90      391.20     32.32 o 
  -7   1   1     4734.39     4728.66    123.09 o 
  -6   1   1     4388.64     4282.39    110.54 o 
  -5   1   1      195.39      157.90     15.93 o 
  -4   1   1       53.44       50.53      9.86 o 
  -3   1   1       25.39       41.71      7.66 o 
  -2   1   1    22929.69    24995.89    619.54 o 
  -1   1   1    17274.60    17959.26    619.60 o 
   0   1   1     3777.44     4080.25    114.06 o 
   1   1   1     7681.12     8261.25    442.32 o 
   2   1   1      399.85      426.36     14.77 o 
   3   1   1     8898.16     8892.87    175.11 o 
   4   1   1     9196.06     9109.66    180.65 o 
   5   1   1       81.62       65.34     13.97 o 
   6   1   1       43.88       27.61     18.28 o 
   7   1   1      821.37      786.96     54.31 o 
   8   1   1      443.85      465.00     45.85 o 
   9   1   1     1110.56     1109.42     73.01 o 
 -10   2   1        9.71        0.00     60.60 o 
  -9   2   1        0.07       11.78     29.34 o 
  -8   2   1      533.12      520.99     35.26 o 
  -7   2   1      566.09      590.18     33.78 o 
  -6   2   1        6.99       29.00     16.58 o 
  -5   2   1     1841.11     1968.13     50.84 o 
  -4   2   1     1585.31     1795.55     80.56 o 
  -3   2   1     7649.03     7946.01    265.06 o 
  -2   2   1       56.63       65.65      6.93 o 
  -1   2   1     1180.31     1267.74     49.59 o 
   0   2   1     1932.92     2021.15     60.68 o 
   1   2   1     4273.74     4663.86    103.77 o 
   2   2   1     2769.40     3016.41     65.68 o 
   3   2   1      100.09      103.75     11.17 o 
   4   2   1     3338.62     3221.61     69.60 o 
   5   2   1       58.88       41.29     14.13 o 
   6   2   1      162.35      154.89     20.81 o 
   7   2   1     2158.34     2043.67     82.44 o 
   8   2   1       29.31       21.12     36.30 o 
   9   2   1      486.09      519.60     52.84 o 
 -10   3   1      108.37      141.68     66.37 o 
  -9   3   1       17.37       11.29     36.32 o 
  -8   3   1       46.41       60.14     26.48 o 
  -7   3   1     1747.65     1659.98     56.94 o 
  -6   3   1     2520.87     2548.96     67.51 o 
  -5   3   1      977.16     1060.90     61.06 o 
  -4   3   1      582.89      612.15     51.37 o 
  -3   3   1     4434.54     4700.30    190.12 o 
  -2   3   1    16551.03    16784.72    429.44 o 
  -1   3   1     2410.73     2673.17     83.70 o 
   0   3   1     5530.84     5482.89    144.08 o 
   1   3   1     2276.89     2194.94     51.69 o 
   2   3   1     4925.94     4597.16     97.64 o 
   3   3   1    16606.32    17660.33    361.11 o 
   4   3   1     2289.95     2226.12     51.30 o 
   5   3   1      288.91      287.87     18.09 o 
   6   3   1       71.11       85.18     20.54 o 
   7   3   1      365.00      430.05     39.91 o 
   8   3   1     1399.79     1421.78     74.19 o 
   9   3   1      457.34      456.17     52.25 o 
  -9   4   1      107.45      134.92     39.99 o 
  -8   4   1     3682.44     3418.89     96.34 o 
  -7   4   1     4798.48     4657.71    121.81 o 
  -6   4   1       47.25       35.02     19.30 o 
  -5   4   1    11442.06    11537.65    386.63 o 
  -4   4   1      573.25      510.92     40.52 o 
  -3   4   1    11134.91    11521.92    291.24 o 
  -2   4   1    17115.29    17359.55    389.08 o 
  -1   4   1     3084.63     3168.99    128.19 o 
   0   4   1    13029.04    13545.32    351.27 o 
   1   4   1     3029.31     3221.42     73.98 o 
   2   4   1     3333.41     3212.97     70.81 o 
   3   4   1     4501.40     4438.98     96.23 o 
   4   4   1     1113.23     1091.43     37.87 o 
   5   4   1     2335.65     2353.20     56.25 o 
   6   4   1       19.81       12.52     19.10 o 
   7   4   1     4480.01     4672.48    151.81 o 
   8   4   1       91.30       75.05     37.12 o 
   9   4   1      341.92      386.40     50.92 o 
  -9   5   1       29.12       32.71     39.52 o 
  -8   5   1        1.14        3.71     32.44 o 
  -7   5   1      181.86      175.49     25.47 o 
  -6   5   1     3092.39     2960.89    118.59 o 
  -5   5   1     5322.46     5197.11    126.77 o 
  -4   5   1        2.37        0.00     11.81 o 
  -3   5   1      786.97      846.45     28.57 o 
  -2   5   1       13.59       28.12      9.94 o 
  -1   5   1      921.75      807.89     31.36 o 
   0   5   1    11538.27    11763.99    305.93 o 
   1   5   1    21240.03    21859.65    568.18 o 
   2   5   1     1609.12     1730.06     41.76 o 
   3   5   1      300.60      353.47     18.01 o 
   4   5   1      507.52      434.13     21.17 o 
   5   5   1     4443.40     4352.81     98.91 o 
   6   5   1     2431.29     2342.80     64.71 o 
   7   5   1       12.84       20.54     28.37 o 
   8   5   1       20.53       14.17     35.74 o 
   9   5   1        7.53        0.00     40.78 o 
  -9   6   1      213.67      233.79     44.34 o 
  -8   6   1      191.89      218.73     38.73 o 
  -7   6   1      242.05      244.76     34.76 o 
  -6   6   1     2724.73     2663.14    101.17 o 
  -5   6   1     1387.70     1357.73     45.96 o 
  -4   6   1     5407.33     5463.39    130.78 o 
  -3   6   1    12659.46    12435.49    257.26 o 
  -2   6   1        6.34        0.00     10.60 o 
  -1   6   1    29251.09    26436.07   1305.60 o 
   0   6   1    21775.84    23087.62    596.71 o 
   1   6   1    27581.00    27930.81    724.14 o 
   2   6   1    24227.63    25164.13    546.41 o 
   3   6   1      308.58      399.50     19.78 o 
   4   6   1     8076.95     7846.25    201.24 o 
   5   6   1     3281.09     3327.40     88.70 o 
   6   6   1     2553.21     2342.04     65.47 o 
   7   6   1     3986.17     3983.70    108.63 o 
   8   6   1        0.71        0.00     34.67 o 
   9   6   1      926.67      955.93    156.55 o 
  -9   7   1     1222.08     1191.80     73.07 o 
  -8   7   1     2611.79     2360.73     95.58 o 
  -7   7   1        2.00        2.86     30.57 o 
  -6   7   1     2277.19     2191.08     78.56 o 
  -5   7   1      147.24      188.33     24.44 o 
  -4   7   1    10461.54    10150.75    236.07 o 
  -3   7   1    15458.21    15041.07    312.59 o 
  -2   7   1      252.91      260.42     18.85 o 
  -1   7   1     6046.38     6007.81    152.42 o 
   0   7   1    11588.27    12511.79    328.81 o 
   1   7   1    21755.07    20935.74    639.66 o 
   2   7   1     9029.27     8937.07    238.94 o 
   3   7   1        8.37       12.02     11.53 o 
   4   7   1        9.65        5.28     12.94 o 
   5   7   1      245.64      286.46     25.01 o 
   6   7   1       22.49       60.49     23.59 o 
   7   7   1       35.70       50.28     27.70 o 
   8   7   1      530.11      503.76     48.24 o 
   9   7   1       27.12      145.82     70.00 o 
  -9   8   1       61.20       36.54     48.90 o 
  -8   8   1     1414.40     1273.55    129.04 o 
  -7   8   1     2783.37     2881.08    613.89 o 
  -6   8   1      648.30      714.94     40.77 o 
  -5   8   1     4269.70     4150.03    127.84 o 
  -4   8   1      968.71      837.61     34.34 o 
  -3   8   1     2700.77     2884.92    132.44 o 
  -2   8   1     8264.71     7643.16    424.19 o 
  -1   8   1      834.73      712.37     40.50 o 
   0   8   1    19173.02    19345.34    503.79 o 
   1   8   1     4762.39     4696.84    130.25 o 
   2   8   1     1838.90     1837.59     60.02 o 
   3   8   1      452.88      370.03     26.67 o 
   4   8   1       28.47        5.73     14.22 o 
   5   8   1     1441.39     1365.92     50.15 o 
   6   8   1      262.13      277.21     29.09 o 
   7   8   1       61.11       47.71     28.52 o 
   8   8   1        1.07       53.08     39.22 o 
  -9   9   1      984.48      930.35     77.35 o 
  -8   9   1      265.54      287.67     50.75 o 
  -7   9   1      426.69      424.84     45.74 o 
  -6   9   1       64.96       80.46     32.44 o 
  -5   9   1     6292.13     6015.09    271.12 o 
  -4   9   1     3008.00     2778.71    153.76 o 
  -3   9   1       30.84       33.25     16.69 o 
  -2   9   1     3230.06     3058.15    152.91 o 
  -1   9   1     4650.62     4265.20    169.95 o 
   0   9   1    19485.38    17864.43    467.81 o 
   1   9   1    11715.21    11557.03    306.27 o 
   2   9   1     1161.03     1200.58     46.27 o 
   3   9   1     7746.72     7699.78    211.10 o 
   4   9   1      207.56      214.04     20.09 o 
   5   9   1     8753.71     8590.74    205.82 o 
   6   9   1     5995.81     5628.87    169.36 o 
   7   9   1        2.87        0.00     27.37 o 
   8   9   1     1434.22     1344.23    107.55 o 
  -9  10   1       48.49       98.22     54.66 o 
  -8  10   1      198.10      186.62     50.10 o 
  -7  10   1      306.84      310.00     54.88 o 
  -6  10   1      665.96      757.43    101.62 o 
  -5  10   1     1018.58     1103.63     48.69 o 
  -4  10   1     2367.14     2537.39    224.02 o 
  -3  10   1      148.74      187.41     21.72 o 
  -2  10   1     5045.54     4771.73    248.87 o 
  -1  10   1     4600.10     4334.58    169.62 o 
   0  10   1      389.55      527.50     31.10 o 
   1  10   1      911.37      824.39     39.13 o 
   2  10   1     5763.21     5816.72    162.92 o 
   3  10   1     6082.48     5816.90    163.89 o 
   4  10   1     6781.68     6458.44    166.63 o 
   5  10   1      194.24      247.56     27.63 o 
   6  10   1     1647.55     1623.20     60.09 o 
   7  10   1       83.20       76.60     30.65 o 
   8  10   1      226.92      243.10     69.90 o 
  -9  11   1     3101.65     3022.21    141.01 o 
  -8  11   1     2920.15     2726.65    128.54 o 
  -7  11   1        6.28        0.47     37.29 o 
  -6  11   1     4748.36     4882.58   1104.67 o 
  -5  11   1        1.38        0.00     30.30 o 
  -4  11   1    18143.83    18851.73   3314.40 o 
  -3  11   1    18218.59    17903.20   1355.10 o 
  -2  11   1       44.21       58.73     27.52 o 
  -1  11   1     6802.27     6577.35    261.37 o 
   0  11   1     1290.00     1115.54     47.64 o 
   1  11   1    11467.46    10171.40    275.44 o 
   2  11   1    16191.56    15130.79    403.13 o 
   3  11   1      401.33      406.77     32.02 o 
   4  11   1      631.26      572.30     71.81 o 
   5  11   1      485.28      458.20     42.25 o 
   6  11   1     3234.62     3210.93     94.31 o 
   7  11   1     1175.70     1209.57     56.48 o 
   8  11   1        1.55       16.96     58.25 o 
  -9  12   1      244.66      276.72     72.45 o 
  -8  12   1        6.09       22.25     47.59 o 
  -7  12   1      351.95      383.87    120.54 o 
  -6  12   1       20.29       58.38     38.58 o 
  -5  12   1      328.13      380.70     69.05 o 
  -4  12   1     3718.81     4270.29    403.72 o 
  -3  12   1     4367.21     4358.66    543.11 o 
  -2  12   1     1270.66     1343.75     47.37 o 
  -1  12   1     4822.55     4769.18    167.20 o 
   0  12   1      140.79      206.74     24.48 o 
   1  12   1     5732.58     5307.79    152.88 o 
   2  12   1     3255.31     2948.46     93.94 o 
   3  12   1       95.24       44.91     22.21 o 
   4  12   1     5454.79     4974.17    179.37 o 
   5  12   1      166.28      141.98     38.92 o 
   6  12   1     1545.05     1568.95     80.83 o 
   7  12   1      869.01      906.26     98.51 o 
   8  12   1        5.23        0.00     61.26 o 
  -8  13   1        1.64       31.46     46.19 o 
  -7  13   1      174.88      212.34     56.61 o 
  -6  13   1     1390.78     1284.48    183.28 o 
  -5  13   1     5074.57     5096.74   1281.15 o 
  -4  13   1     4239.87     4381.81    412.06 o 
  -3  13   1      514.14      575.50     60.64 o 
  -2  13   1      312.11      350.48     25.80 o 
  -1  13   1     2809.14     3012.39    138.00 o 
   0  13   1    23988.97    21244.88    560.56 o 
   1  13   1     3843.78     3153.92    100.87 o 
   2  13   1       40.37       13.85     22.50 o 
   3  13   1     1486.21     1281.23     56.74 o 
   4  13   1       91.57       73.08     35.25 o 
   5  13   1     5296.16     5055.17    187.30 o 
   6  13   1     2993.88     2632.85    206.57 o 
   7  13   1       22.79       26.71     47.38 o 
   8  13   1      420.30      394.70     78.28 o 
  -8  14   1      886.44      941.48    139.85 o 
  -7  14   1     1360.23     1449.71    183.26 o 
  -6  14   1      267.29      311.92     67.56 o 
  -5  14   1     3785.34     3960.10    420.63 o 
  -4  14   1     4571.75     4737.63   1077.95 o 
  -3  14   1     3200.50     3424.51    396.56 o 
  -2  14   1     8283.33     9339.89    477.38 o 
  -1  14   1      309.67      389.12     28.78 o 
   0  14   1     6111.36     5645.98    164.91 o 
   1  14   1     4458.35     3973.78    122.50 o 
   2  14   1     1402.16     1163.11     55.42 o 
   3  14   1     3072.79     2719.52     93.30 o 
   4  14   1      363.00      373.17     49.63 o 
   5  14   1      193.02      195.74     46.93 o 
   6  14   1      155.99      157.83     47.48 o 
   7  14   1        5.62       51.65     51.68 o 
  -8  15   1     1356.81     1528.68    298.27 o 
  -7  15   1      687.65      840.18     96.20 o 
  -6  15   1        9.96       29.09     40.60 o 
  -5  15   1      551.43      583.08     80.10 o 
  -4  15   1     2697.17     2706.96    692.35 o 
  -3  15   1     8161.24     8640.80    999.83 o 
  -2  15   1     3292.31     3768.09    145.77 o 
  -1  15   1      105.81      188.06     28.38 o 
   0  15   1     1017.62     1014.10     51.58 o 
   1  15   1      308.74      236.97     59.72 o 
   2  15   1     8381.40     7230.64    207.40 o 
   3  15   1     4194.43     3734.90    120.01 o 
   4  15   1      168.34      103.42     39.80 o 
   5  15   1      109.94      105.20     45.16 o 
   6  15   1        1.02        3.55     82.03 o 
   7  15   1     1095.78     1004.17    204.20 o 
  -8  16   1      270.51      323.66     78.79 o 
  -7  16   1      240.45      361.31    145.17 o 
  -6  16   1     2671.14     2811.69    353.12 o 
  -5  16   1       94.31       66.24     42.69 o 
  -4  16   1      474.94      489.34     63.52 o 
  -3  16   1     1119.37     1342.80    175.71 o 
  -2  16   1     1154.68     1307.78     61.23 o 
  -1  16   1     7098.93     8245.11    196.55 o 
   0  16   1      854.44      879.19     56.40 o 
   1  16   1     3262.52     2730.03     95.98 o 
   2  16   1     4954.66     4269.13    133.92 o 
   3  16   1      773.52      662.66     47.52 o 
   4  16   1     3379.63     2853.14    146.72 o 
   5  16   1      566.42      459.89     64.05 o 
   6  16   1     1213.27     1122.47    143.93 o 
   7  16   1     1165.11     1092.91    114.19 o 
  -7  17   1      456.31      555.50    150.43 o 
  -5  17   1      313.21      296.74    164.55 o 
  -4  17   1      207.32      203.75     52.96 o 
  -3  17   1       17.88        0.00     44.83 o 
  -2  17   1      725.05      813.30     89.47 o 
  -1  17   1     5834.16     6777.35    218.31 o 
   0  17   1     1617.68     1613.21     61.20 o 
   1  17   1       18.72        0.00     29.56 o 
   2  17   1        8.88        0.00     28.00 o 
   3  17   1     1278.77      946.77     72.72 o 
   4  17   1     3128.75     2642.67    122.52 o 
   5  17   1      666.79      487.48     63.14 o 
   6  17   1       19.14        0.00     48.50 o 
   7  17   1       17.30        0.00     90.67 o 
  -7  18   1      784.99     1119.21    390.46 o 
  -6  18   1      120.87      176.36    113.38 o 
  -5  18   1     2099.21     2228.91    783.50 o 
  -4  18   1      117.64      112.96     55.73 o 
  -3  18   1      580.92      728.38    223.59 o 
  -2  18   1     1526.00     1882.23    190.71 o 
  -1  18   1      107.69      207.95     32.12 o 
   0  18   1     3384.13     3599.40    102.33 o 
   1  18   1     1457.65     1210.53     67.05 o 
   2  18   1      559.00      445.14     43.76 o 
   3  18   1      943.87      736.05     63.99 o 
   4  18   1       36.30        0.00     45.08 o 
   5  18   1     1080.66      864.75     74.96 o 
   6  18   1       77.16       52.99     54.03 o 
  -7  19   1      783.01      897.41    370.02 o 
  -6  19   1     1100.28     1046.23    401.29 o 
  -5  19   1      204.23      314.81    117.80 o 
  -4  19   1      568.65      803.96    273.17 o 
  -3  19   1     1777.34     2191.88    387.70 o 
  -2  19   1     6207.03     7852.49    262.21 o 
  -1  19   1     2310.46     3087.34    117.12 o 
   0  19   1      877.48      993.31     52.30 o 
   1  19   1      458.38      432.97     38.23 o 
   2  19   1     1560.34     1224.61     81.52 o 
   3  19   1     4947.36     4269.53    194.54 o 
   4  19   1      282.99      193.70     54.57 o 
   5  19   1      884.92      697.72    252.07 o 
   6  19   1      233.83      159.13    194.05 o 
  -6  20   1      327.56      265.86    252.66 o 
  -5  20   1       54.86       24.41    108.34 o 
  -4  20   1     1334.35     1568.48    279.84 o 
  -3  20   1      122.33       67.48     59.21 o 
  -2  20   1      928.15     1460.80     90.66 o 
  -1  20   1      107.30      187.53     44.33 o 
   0  20   1      860.01      936.64     53.21 o 
   1  20   1     1100.01     1069.57     54.66 o 
   2  20   1       13.41        0.00     35.36 o 
   3  20   1      279.75      299.03     58.68 o 
   4  20   1      260.89      134.82     68.57 o 
   5  20   1        5.53        0.00    103.16 o 
   6  20   1      131.88       55.99    172.39 o 
  -6  21   1      979.98     1120.13    407.42 o 
  -5  21   1      280.88      286.02     79.91 o 
  -4  21   1      763.92      975.06    208.39 o 
  -3  21   1      535.01      678.96     76.79 o 
  -2  21   1     1590.24     2378.62    107.32 o 
  -1  21   1     3315.80     4385.43    151.68 o 
   0  21   1       14.89       39.38     42.01 o 
   1  21   1     1454.10     1488.91     66.60 o 
   2  21   1        5.52        0.00     52.33 o 
   3  21   1     1450.13     1233.80     94.65 o 
   4  21   1     1483.16     1179.71    153.72 o 
   5  21   1      167.49      175.07    183.30 o 
  -6  22   1      171.22      206.20    228.26 o 
  -5  22   1      178.11      167.69    140.61 o 
  -4  22   1        6.44        0.00     79.78 o 
  -3  22   1      469.52      730.21    211.17 o 
  -2  22   1        0.59       67.66     62.51 o 
  -1  22   1      369.24      552.03     60.60 o 
   0  22   1      221.53      297.83     52.67 o 
   1  22   1      219.80      265.73     40.71 o 
   2  22   1      411.15      409.56     54.40 o 
   3  22   1       13.01       43.21     52.65 o 
   4  22   1      599.54      574.86    234.47 o 
   5  22   1      212.59       81.81     85.12 o 
  -5  23   1       27.65        0.00    167.36 o 
  -4  23   1       62.29       64.25     68.70 o 
  -3  23   1      297.28      359.83    152.80 o 
  -2  23   1     2617.51     3405.46    216.79 o 
  -1  23   1     1533.89     2050.95    101.37 o 
   0  23   1        1.74       20.82     47.77 o 
   1  23   1      129.87      154.12     47.62 o 
   2  23   1      639.80      707.38     74.69 o 
   3  23   1     1032.37      984.30     85.01 o 
   4  23   1      191.12      196.95    148.50 o 
  -4  24   1       10.92        0.00     72.31 o 
  -3  24   1      397.50      519.52     85.75 o 
  -2  24   1      121.96      308.00    110.44 o 
  -1  24   1      403.08      589.36     64.88 o 
   0  24   1      848.66     1047.91     73.96 o 
   1  24   1       55.71       54.31    101.42 o 
   2  24   1      601.15      744.78     81.61 o 
   3  24   1       94.43       27.15    118.26 o 
   4  24   1     1249.73     1119.19    107.60 o 
  -4  25   1      127.81      186.68    111.08 o 
  -3  25   1      452.86      687.46    186.08 o 
  -2  25   1      455.95      788.55     90.47 o 
  -1  25   1      547.26      747.90     81.17 o 
   0  25   1      176.01      243.81     56.67 o 
   1  25   1       25.84       48.69     71.67 o 
   2  25   1      313.81      545.73    118.90 o 
   3  25   1      711.06      813.32    157.70 o 
  -3  26   1      369.37      888.67    171.47 o 
  -2  26   1      375.08      556.73     86.75 o 
  -1  26   1      224.61      308.31     71.26 o 
   0  26   1      344.74      596.54     93.23 o 
   1  26   1      159.30      232.20     78.61 o 
   2  26   1       75.73      205.91    111.79 o 
  -1  27   1        5.62       60.50    120.73 o 
   0  27   1      858.88     1118.60    110.26 o 
   1  27   1     1443.05     1845.53    263.98 o 
 -10   0   2       73.51      120.58     93.20 o 
  -9   0   2      104.81      103.12     40.83 o 
  -8   0   2      430.32      434.69     46.84 o 
  -7   0   2     1950.37     1918.29     86.25 o 
  -6   0   2     1326.25     1308.87     64.24 o 
  -5   0   2     1073.70     1329.61     66.53 o 
  -4   0   2     5981.30     7080.56    196.98 o 
  -3   0   2     9353.07     9950.39    274.43 o 
  -1   0   2      482.12      626.56     45.42 o 
   0   0   2      901.93      900.78     36.10 o 
   1   0   2    12191.65    13434.61    416.43 o 
   2   0   2     4373.48     4591.19    149.82 o 
   3   0   2      412.18      462.37     30.16 o 
   4   0   2      706.73      768.73     39.61 o 
   5   0   2     1440.67     1383.20    104.31 o 
   6   0   2     5467.49     5494.86    188.69 o 
   7   0   2      720.33      705.86     74.34 o 
   8   0   2     1000.94      945.85     91.56 o 
 -10   1   2      462.79      563.38     86.51 o 
  -9   1   2      838.61      875.82     61.46 o 
  -8   1   2      186.43      177.09     27.38 o 
  -7   1   2     3262.12     3231.07     89.08 o 
  -6   1   2      104.49      104.42     19.36 o 
  -5   1   2     3415.92     3370.61     78.06 o 
  -4   1   2     9211.51     9655.28    199.20 o 
  -3   1   2       96.67      101.37     12.40 o 
  -2   1   2    37813.20    38925.25   1460.76 o 
  -1   1   2    21647.55    23840.00    710.69 o 
   0   1   2     4694.92     4857.03    102.35 o 
   1   1   2    16097.74    17257.24    375.68 o 
   2   1   2     1296.77     1333.35     39.44 o 
   3   1   2     4707.16     4808.12    106.93 o 
   4   1   2     1107.43      991.11     31.83 o 
   5   1   2      565.33      634.18     34.79 o 
   6   1   2     2085.33     2192.80     73.81 o 
   7   1   2      343.38      338.83     42.34 o 
   8   1   2      510.57      657.76    113.84 o 
 -10   2   2        4.01       50.54     63.48 o 
  -9   2   2     2175.45     2167.13     93.87 o 
  -8   2   2     5330.03     5356.16    138.71 o 
  -7   2   2      393.77      451.11     29.67 o 
  -6   2   2     8535.07     8786.96    190.51 o 
  -5   2   2     3119.78     3238.71     72.51 o 
  -4   2   2    25632.21    27054.65    549.37 o 
  -3   2   2    26877.44    27715.29    559.01 o 
  -2   2   2      152.22      188.64     10.02 o 
  -1   2   2    16758.95    18210.48    544.95 o 
   0   2   2     5408.11     5963.84    144.54 o 
   1   2   2    15259.90    15416.80    349.61 o 
   2   2   2    48302.57    50237.10   1013.84 o 
   3   2   2     3235.37     3369.15     72.03 o 
   4   2   2     4867.08     4965.23    103.64 o 
   5   2   2      795.90      819.12     34.13 o 
   6   2   2     3125.22     3190.16    120.73 o 
   7   2   2     3909.65     3877.69    213.85 o 
   8   2   2       57.11       33.93     39.03 o 
 -10   3   2       11.37       30.34     43.31 o 
  -9   3   2     1022.50      973.45     65.97 o 
  -8   3   2     1451.01     1503.29     73.03 o 
  -7   3   2       69.73       90.03     21.87 o 
  -6   3   2      737.55      812.22     35.63 o 
  -5   3   2      558.27      775.98     56.57 o 
  -4   3   2     1826.40     2271.02     52.55 o 
  -3   3   2     1918.26     2121.24     57.51 o 
  -2   3   2     4344.80     4478.71    124.16 o 
  -1   3   2    11804.65    12979.08    313.87 o 
   0   3   2        3.23       17.78      8.99 o 
   1   3   2      229.40      259.90     15.96 o 
   2   3   2      383.39      376.75     20.60 o 
   3   3   2     1349.57     1487.74     37.67 o 
   4   3   2     1546.08     1548.43     44.79 o 
   5   3   2     1450.86     1318.91     42.99 o 
   6   3   2        2.24        0.00     25.97 o 
   7   3   2       32.56       49.26     34.83 o 
   8   3   2      110.74       48.09     40.41 o 
 -10   4   2      280.31      212.73     55.72 o 
  -9   4   2        0.47       23.95     36.04 o 
  -8   4   2      916.54      884.77     56.93 o 
  -7   4   2     3037.65     2946.93     83.67 o 
  -6   4   2     4569.93     4386.41    109.24 o 
  -5   4   2     1353.66     1311.19     43.89 o 
  -4   4   2       11.15       25.07     17.97 o 
  -3   4   2      182.37      183.46     12.05 o 
  -2   4   2     2789.65     2695.28     72.33 o 
  -1   4   2    10855.54    10477.67    249.69 o 
   0   4   2     3211.90     3452.18     85.85 o 
   1   4   2     2493.85     2618.24     63.42 o 
   2   4   2      473.16      517.91     23.61 o 
   3   4   2     1540.86     1740.53     45.94 o 
   4   4   2     2205.39     2284.66     54.64 o 
   5   4   2     3646.69     3564.40     85.24 o 
   6   4   2      472.07      392.15     33.60 o 
   7   4   2       98.58       67.42     35.85 o 
   8   4   2       59.96       19.38     40.88 o 
 -10   5   2     1180.26     1198.15    135.05 o 
  -9   5   2     2276.21     2219.98     95.32 o 
  -8   5   2      692.60      654.61     48.54 o 
  -7   5   2     4642.86     4532.43    170.78 o 
  -6   5   2       29.28       15.51     17.04 o 
  -5   5   2     9013.29     8638.17    200.31 o 
  -4   5   2    16744.85    16782.48    378.04 o 
  -3   5   2       40.13       46.05      9.77 o 
  -2   5   2    37961.05    36432.92    867.38 o 
  -1   5   2     1937.92     1992.41     51.96 o 
   0   5   2    32788.03    32399.08    834.21 o 
   1   5   2    17547.81    17866.04    467.64 o 
   2   5   2     1983.03     1877.74     50.03 o 
   3   5   2    10585.46    10246.69    229.67 o 
   4   5   2     3536.22     3477.74     81.95 o 
   5   5   2     3287.58     3375.31     91.54 o 
   6   5   2     2413.16     2498.35    128.22 o 
   7   5   2       14.05        4.73     33.77 o 
   8   5   2     1396.81     1446.64     80.01 o 
 -10   6   2      150.05      151.06     52.50 o 
  -9   6   2      220.06      274.81     45.46 o 
  -8   6   2      563.75      573.63     49.11 o 
  -7   6   2      286.49      280.78     42.49 o 
  -6   6   2      110.20      125.77     45.54 o 
  -5   6   2      128.59      100.56     15.70 o 
  -4   6   2     2766.23     2605.53     68.61 o 
  -3   6   2    11070.26    11021.48    419.79 o 
  -2   6   2     1579.96     1596.77     49.51 o 
  -1   6   2      297.12      297.33     14.43 o 
   0   6   2       78.41       67.85     14.13 o 
   1   6   2     7205.23     6977.20    187.76 o 
   2   6   2     4685.28     4449.22    104.48 o 
   3   6   2     2607.65     2628.67     75.30 o 
   4   6   2      203.83      201.08     18.91 o 
   5   6   2       42.98       55.79     21.51 o 
   6   6   2      410.09      426.48     41.07 o 
   7   6   2     1289.76     1380.45     64.33 o 
   8   6   2      866.58      915.43     86.20 o 
  -9   7   2      405.52      386.14     48.27 o 
  -8   7   2      133.24      139.21     44.00 o 
  -7   7   2       18.09        0.00     46.49 o 
  -6   7   2      145.33       48.18     49.32 o 
  -5   7   2      510.39      574.66     53.20 o 
  -4   7   2      356.95      365.63     28.05 o 
  -3   7   2      497.57      557.22     29.02 o 
  -2   7   2     1670.41     1905.67     57.63 o 
  -1   7   2     1155.69     1264.89     37.45 o 
   0   7   2      320.97      329.79     22.95 o 
   1   7   2      580.57      569.55     29.39 o 
   2   7   2      207.21      281.25     20.59 o 
   3   7   2      883.80      813.60     32.71 o 
   4   7   2        3.65       21.14     17.00 o 
   5   7   2     1376.45     1200.26     48.27 o 
   6   7   2       14.64       13.56     26.82 o 
   7   7   2      275.58      286.93     38.49 o 
   8   7   2       17.22        0.00     41.07 o 
  -9   8   2      113.58       86.39     43.68 o 
  -8   8   2      812.72      789.22     66.91 o 
  -7   8   2      272.28      232.55     74.15 o 
  -6   8   2     9206.74     7823.02   1250.42 o 
  -5   8   2     9169.39     8431.04   1048.09 o 
  -4   8   2      479.65      519.33     45.12 o 
  -3   8   2     4329.37     4207.60    134.88 o 
  -2   8   2     1418.88     1406.06     50.00 o 
  -1   8   2    21400.82    20104.84    483.02 o 
   0   8   2    16012.23    15583.84    408.07 o 
   1   8   2     1413.97     1583.96     53.45 o 
   2   8   2     2341.08     2313.24     72.42 o 
   3   8   2     1718.53     1654.64     49.21 o 
   4   8   2    10331.98    10376.30    305.61 o 
   5   8   2     2607.67     2635.71     84.52 o 
   6   8   2       28.70       39.41     27.65 o 
   7   8   2      432.15      493.44     42.91 o 
   8   8   2      455.92      418.00     52.77 o 
  -9   9   2      150.17      141.01     43.81 o 
  -8   9   2      413.96      424.41     55.23 o 
  -7   9   2     2577.20     2347.95    131.78 o 
  -6   9   2      828.59      871.26    180.57 o 
  -5   9   2      349.35      304.21     49.69 o 
  -4   9   2       46.24        0.90     29.40 o 
  -3   9   2      735.21      730.57     37.05 o 
  -2   9   2     5692.73     5918.00    136.27 o 
  -1   9   2     1903.61     2021.53     62.19 o 
   0   9   2       64.64       89.75     15.03 o 
   1   9   2     1206.93     1117.54     43.36 o 
   2   9   2       39.43       47.98     17.27 o 
   3   9   2     5215.56     5101.21    173.28 o 
   4   9   2      269.76      293.19     23.68 o 
   5   9   2       11.57       10.74     24.70 o 
   6   9   2        9.05        5.80     29.61 o 
   7   9   2      130.15      121.91     35.63 o 
   8   9   2       85.56       92.43     44.01 o 
  -9  10   2       90.21      102.22     52.79 o 
  -8  10   2      294.34      324.22     55.73 o 
  -7  10   2      133.36      129.56     39.88 o 
  -6  10   2     2191.96     1903.71    131.58 o 
  -5  10   2     5703.61     5537.54    177.33 o 
  -4  10   2      189.80      150.85     58.18 o 
  -3  10   2      276.57      281.61     23.42 o 
  -2  10   2     4224.81     4436.60     99.44 o 
  -1  10   2     6967.65     6548.76    307.92 o 
   0  10   2      758.33      756.12     35.65 o 
   1  10   2      935.33      995.82     42.72 o 
   2  10   2       15.20       10.91     18.29 o 
   3  10   2      839.00      774.30     42.01 o 
   4  10   2     3662.37     3271.74    148.39 o 
   5  10   2     1387.38     1297.10     58.10 o 
   6  10   2       10.62       35.64     31.14 o 
   7  10   2       61.93       78.83     36.06 o 
   8  10   2      452.47      509.19     57.16 o 
  -9  11   2       99.81      103.67     53.25 o 
  -8  11   2        0.11        0.00     46.65 o 
  -7  11   2      194.38      224.50     44.67 o 
  -6  11   2      179.13      193.32     70.74 o 
  -5  11   2      839.60      790.29     58.37 o 
  -4  11   2      122.26       16.41     54.89 o 
  -3  11   2      266.86      260.73     18.02 o 
  -2  11   2      250.15      240.23     18.84 o 
  -1  11   2       33.58       82.40     17.98 o 
   0  11   2     4737.18     4667.04    148.16 o 
   1  11   2     2946.32     2773.69     94.62 o 
   2  11   2     1828.44     1895.61     66.42 o 
   3  11   2      593.74      635.67     39.97 o 
   4  11   2        3.42        0.00     23.50 o 
   5  11   2     1396.76     1293.58     75.97 o 
   6  11   2      282.84      326.63     38.17 o 
   7  11   2        1.61        0.00     32.41 o 
  -9  12   2       50.66       82.95     56.00 o 
  -8  12   2        9.01       43.62     47.04 o 
  -7  12   2      518.54      427.34     52.62 o 
  -6  12   2     3403.26     3441.69    138.09 o 
  -5  12   2     3199.12     3333.25    125.16 o 
  -4  12   2      154.04      108.08     36.55 o 
  -3  12   2      294.31      247.20     29.51 o 
  -2  12   2     2937.89     2969.38    125.33 o 
  -1  12   2    12588.53    11592.28    405.23 o 
   0  12   2     3368.21     3030.27     92.95 o 
   1  12   2     4222.98     4249.22    124.62 o 
   2  12   2       19.59       21.91     24.81 o 
   3  12   2     2207.01     2047.28     73.73 o 
   4  12   2     4830.86     4860.51    230.92 o 
   5  12   2     1030.53     1043.98     72.18 o 
   6  12   2      441.15      400.68     76.74 o 
   7  12   2      215.18      244.22     53.81 o 
  -9  13   2      188.45      230.44     78.12 o 
  -8  13   2      162.59      156.17     56.37 o 
  -7  13   2     1412.43     1503.21     84.34 o 
  -6  13   2       80.50       36.38     41.62 o 
  -5  13   2     2883.70     2988.21    197.32 o 
  -4  13   2     1178.45     1178.68     70.19 o 
  -3  13   2       74.33       67.54     27.22 o 
  -2  13   2     4247.73     3991.39    173.30 o 
  -1  13   2     1816.68     1749.94     64.54 o 
   0  13   2     1864.95     1713.07     64.68 o 
   1  13   2     8712.41     8186.40    225.91 o 
   2  13   2       19.45        0.00     21.93 o 
   3  13   2      775.63      692.98     44.27 o 
   4  13   2      362.18      375.23     45.22 o 
   5  13   2      535.10      520.19     54.64 o 
   6  13   2      213.99      159.88     84.00 o 
   7  13   2       10.65       24.59     52.70 o 
  -8  14   2        0.55        0.00     50.13 o 
  -7  14   2       85.83      106.07     50.21 o 
  -6  14   2     2067.51     2108.46    151.38 o 
  -5  14   2      537.43      572.94     56.46 o 
  -4  14   2      178.81      241.75     43.90 o 
  -3  14   2       36.61        0.00     27.81 o 
  -2  14   2      899.70      840.68    104.90 o 
  -1  14   2     2732.10     2474.59    132.21 o 
   0  14   2     5402.54     5118.20    173.75 o 
   1  14   2       67.33       51.28     23.99 o 
   2  14   2        9.99        0.00     23.08 o 
   3  14   2      746.88      700.38     45.80 o 
   4  14   2     1488.52     1167.40    167.84 o 
   5  14   2     1246.34     1010.89    140.74 o 
   6  14   2      341.20      317.36     55.73 o 
   7  14   2       46.95       51.13     56.79 o 
  -8  15   2       76.76       97.01     53.18 o 
  -7  15   2     1041.97     1111.25    141.16 o 
  -6  15   2      908.25      930.43     73.03 o 
  -5  15   2      361.84      331.50     58.47 o 
  -4  15   2      965.53     1046.85     74.49 o 
  -3  15   2       19.23        7.69     33.18 o 
  -2  15   2     3816.41     3815.45    309.54 o 
  -1  15   2      219.66      162.56     34.10 o 
   0  15   2      199.13      151.23     28.96 o 
   1  15   2      686.76      535.73     38.52 o 
   2  15   2     1264.78     1085.41     56.94 o 
   3  15   2     4146.35     3696.75    119.57 o 
   4  15   2      100.63       35.49     72.04 o 
   5  15   2     1322.23     1255.00    145.87 o 
   6  15   2      206.95      170.26     57.45 o 
   7  15   2     1210.12     1093.99    220.50 o 
  -8  16   2      925.21     1019.49    242.69 o 
  -7  16   2      663.49      655.78    149.31 o 
  -6  16   2      204.58      167.08     53.07 o 
  -5  16   2       26.78        0.00     46.96 o 
  -4  16   2     3087.10     3660.94    291.60 o 
  -3  16   2     5224.49     6333.92    238.16 o 
  -2  16   2      550.03      561.16     48.38 o 
  -1  16   2       66.41        8.45     31.11 o 
   0  16   2       26.06        0.15     28.87 o 
   1  16   2     1095.97      903.84     52.35 o 
   2  16   2     1890.80     1504.04     67.82 o 
   3  16   2     2850.72     2443.89     91.32 o 
   4  16   2      344.00      243.22     50.71 o 
   5  16   2      565.59      398.86     66.98 o 
   6  16   2       66.03       83.76     79.96 o 
  -8  17   2      336.15      364.08     68.66 o 
  -7  17   2     1637.58     1800.86    322.49 o 
  -6  17   2      448.57      464.74    112.46 o 
  -5  17   2     1183.53     1275.25    167.96 o 
  -4  17   2     3266.42     4202.51    239.30 o 
  -3  17   2      301.07      330.39     62.70 o 
  -2  17   2     6604.50     6702.47    496.76 o 
  -1  17   2      792.05      762.50    116.55 o 
   0  17   2     5285.79     4209.50    164.94 o 
   1  17   2     4033.31     3329.55    116.11 o 
   2  17   2       10.99        0.00     29.20 o 
   3  17   2     3813.59     3152.64    224.07 o 
   4  17   2      848.38      728.88     65.40 o 
   5  17   2      555.96      502.85    112.69 o 
   6  17   2      895.23      862.98    186.31 o 
  -7  18   2      984.26     1299.50    184.29 o 
  -6  18   2      331.90      324.17     63.20 o 
  -5  18   2      177.69      181.43     65.90 o 
  -4  18   2       36.62       63.74     62.16 o 
  -3  18   2      755.90      893.53     85.35 o 
  -2  18   2      418.88      424.55     48.70 o 
  -1  18   2       44.07        9.47     37.12 o 
   0  18   2      338.19      267.89     42.61 o 
   1  18   2     2510.50     1919.93     81.18 o 
   2  18   2      293.65      237.10     48.37 o 
   3  18   2       28.47        0.00     40.74 o 
   4  18   2       25.49        0.00     44.65 o 
   5  18   2      584.12      419.29    114.40 o 
   6  18   2      924.94      859.59    161.71 o 
  -7  19   2        2.71        0.00     61.99 o 
  -6  19   2      716.47      708.59    139.33 o 
  -5  19   2      471.10      565.16     95.06 o 
  -4  19   2       43.19      151.63     67.08 o 
  -3  19   2      812.62     1072.41     90.31 o 
  -2  19   2      102.74      129.15     45.29 o 
  -1  19   2       21.24        8.46     40.02 o 
   0  19   2       59.25       22.29     35.94 o 
   1  19   2     1638.52     1297.20     70.48 o 
   2  19   2      276.75      242.24     67.07 o 
   3  19   2       22.88        0.00     45.65 o 
   4  19   2       99.13       62.87     73.73 o 
   5  19   2      550.49      453.78    142.93 o 
  -7  20   2       94.51       41.66     82.89 o 
  -6  20   2     1040.42     1435.39    302.22 o 
  -5  20   2      110.37      157.87     74.95 o 
  -4  20   2     3296.62     4588.20    444.49 o 
  -3  20   2    10925.62    14676.43    643.07 o 
  -2  20   2     1360.34     1604.40     86.47 o 
  -1  20   2     1555.36     1710.55    124.55 o 
   0  20   2      994.10      966.00     64.93 o 
   1  20   2     1400.26     1132.61    101.32 o 
   2  20   2     6166.73     4937.13    158.88 o 
   3  20   2     1324.08      825.42    192.93 o 
   4  20   2      295.33      147.85     58.59 o 
   5  20   2      161.96       61.20     56.97 o 
  -6  21   2       44.99        0.00     98.56 o 
  -5  21   2       19.62       13.04     76.85 o 
  -4  21   2     1130.93     1423.43    114.79 o 
  -3  21   2        8.66      155.92     66.45 o 
  -2  21   2      315.31      386.73     56.89 o 
  -1  21   2      271.79      323.96     51.63 o 
   0  21   2      498.87      429.51     52.16 o 
   1  21   2      919.98      745.54     78.26 o 
   2  21   2      479.78      354.09     67.41 o 
   3  21   2       43.55        0.00     98.48 o 
   4  21   2      363.65      225.20     62.33 o 
   5  21   2        9.58        0.00    144.54 o 
  -6  22   2       96.57       55.76     82.73 o 
  -5  22   2      328.33      409.10     87.18 o 
  -4  22   2       13.95        0.00     75.91 o 
  -3  22   2      521.95      632.93     86.25 o 
  -2  22   2      805.25      910.00     88.19 o 
  -1  22   2      145.85      103.41     50.60 o 
   0  22   2      578.00      574.25     62.26 o 
   1  22   2      897.48      710.31     80.02 o 
   2  22   2      743.84      574.53     78.27 o 
   3  22   2       15.73        0.00     52.59 o 
   4  22   2       96.17        0.00    130.14 o 
  -5  23   2     1317.93     1998.73    300.79 o 
  -4  23   2      543.65      880.58     97.69 o 
  -3  23   2      951.35     1070.54    100.60 o 
  -2  23   2     2704.62     3457.48    166.25 o 
  -1  23   2      564.52      659.71     89.03 o 
   0  23   2     1944.48     2203.42    134.62 o 
   1  23   2     1414.03     1403.40     78.98 o 
   2  23   2      618.38      630.24    120.94 o 
   3  23   2     2398.43     1997.16    117.38 o 
   4  23   2      361.71      259.58    158.26 o 
  -4  24   2     1623.69     2176.43    143.32 o 
  -3  24   2     1784.13     2515.42    148.64 o 
  -2  24   2      258.34      407.24     76.70 o 
  -1  24   2      621.79      728.75     69.15 o 
   0  24   2      282.56      397.44     66.02 o 
   1  24   2      763.54      866.70     67.15 o 
   2  24   2     3101.20     2959.76    224.40 o 
   3  24   2      308.42      386.63    120.43 o 
  -4  25   2      106.60      161.09     82.49 o 
  -3  25   2      199.18      301.05     96.44 o 
  -2  25   2        0.69        0.00     67.22 o 
  -1  25   2        0.15       88.46     54.13 o 
   0  25   2        8.92       17.84     49.77 o 
   1  25   2      341.21      373.67     57.76 o 
   2  25   2      346.77      440.33    118.28 o 
  -3  26   2      528.85      714.44     96.15 o 
  -2  26   2       40.19       20.71     74.46 o 
  -1  26   2     1752.45     2083.06    109.52 o 
   0  26   2     1482.05     1691.11    113.26 o 
   1  26   2       24.53        0.00     87.19 o 
 -10   1   3     1819.60     1713.72    131.23 o 
  -9   1   3      959.62      961.77     98.94 o 
  -8   1   3      450.19      393.70     40.20 o 
  -7   1   3      307.44      336.00     26.78 o 
  -6   1   3     1466.83     1464.33     48.62 o 
  -5   1   3    10413.72    10730.91    211.08 o 
  -4   1   3     2538.11     2560.21     59.28 o 
  -3   1   3     2792.86     3155.89     71.58 o 
  -2   1   3     5680.96     6116.15    190.22 o 
  -1   1   3     3604.50     3687.14    118.16 o 
   0   1   3    15835.35    16827.99    345.47 o 
   1   1   3      690.52      679.41     27.12 o 
   2   1   3      404.94      366.60     21.28 o 
   3   1   3     1952.63     1948.17     55.87 o 
   4   1   3      719.51      668.30     35.64 o 
   5   1   3     5664.93     5579.90    136.30 o 
   6   1   3       77.92       97.46     30.45 o 
   7   1   3      313.68      282.20     47.11 o 
   8   1   3      131.22       97.32     45.90 o 
 -10   2   3       11.60       82.89     66.75 o 
  -9   2   3       38.36       46.42     59.88 o 
  -8   2   3     1603.10     1548.91     73.67 o 
  -7   2   3       61.20       81.93     30.26 o 
  -6   2   3     3523.06     3737.52     94.06 o 
  -5   2   3     2222.06     2493.80     58.48 o 
  -4   2   3       25.32       32.70     12.62 o 
  -3   2   3     1403.17     1373.61     46.96 o 
  -2   2   3     1119.28     1189.34     47.58 o 
  -1   2   3     3116.20     3276.79    106.41 o 
   0   2   3     2459.07     2565.41     67.95 o 
   1   2   3      494.32      486.87     24.11 o 
   2   2   3      446.94      445.47     24.03 o 
   3   2   3     1534.46     1714.52     51.46 o 
   4   2   3       29.37       30.63     18.63 o 
   5   2   3        0.77        4.18     21.49 o 
   6   2   3       70.23       84.74     31.00 o 
   7   2   3       78.21       73.52     38.81 o 
   8   2   3       10.32       30.69     43.28 o 
 -10   3   3      959.13      886.67     98.32 o 
  -9   3   3     2617.05     2544.45    103.47 o 
  -8   3   3       73.71      108.87     33.64 o 
  -7   3   3      891.56      935.33     53.61 o 
  -6   3   3      234.34      261.60     20.90 o 
  -5   3   3     3960.23     4032.58     88.97 o 
  -4   3   3    10033.55    11126.31    227.85 o 
  -3   3   3     3232.85     3477.25     78.08 o 
  -2   3   3     1368.97     1505.28     55.88 o 
  -1   3   3      321.08      334.18     19.49 o 
   0   3   3     6463.10     6380.84    156.29 o 
   1   3   3     7172.54     6988.86    158.12 o 
   2   3   3      542.52      567.62     28.31 o 
   3   3   3        7.76        6.92     15.99 o 
   4   3   3       43.03       32.39     19.95 o 
   5   3   3      793.25      837.44     41.21 o 
   6   3   3     1068.27     1110.07     56.51 o 
   7   3   3       96.75      118.93     40.89 o 
   8   3   3        3.90       16.79     45.85 o 
 -10   4   3       59.98       65.56     67.55 o 
  -9   4   3       30.42       30.89     38.54 o 
  -8   4   3      365.63      399.40     43.59 o 
  -7   4   3      376.29      365.42     38.20 o 
  -6   4   3     1686.99     1808.66     68.84 o 
  -5   4   3       40.76       80.38     20.11 o 
  -4   4   3     5751.92     5890.25    143.10 o 
  -3   4   3      755.91      754.36     33.92 o 
  -2   4   3     7647.50     7461.47    229.78 o 
  -1   4   3     6637.01     6867.13    167.82 o 
   0   4   3     1226.42     1206.86     38.01 o 
   1   4   3    13319.91    13849.86    303.93 o 
   2   4   3     2340.43     2568.62     67.09 o 
   3   4   3     7117.02     7171.45    192.52 o 
   4   4   3     4411.01     4436.31    111.22 o 
   5   4   3       31.88        0.00     21.43 o 
   6   4   3     1825.14     1776.65    104.75 o 
   7   4   3      236.42      160.30     43.33 o 
   8   4   3      460.03      498.20     56.96 o 
 -10   5   3      151.47      192.03     46.21 o 
  -9   5   3        4.14        9.16     38.65 o 
  -8   5   3      169.61      182.31     39.08 o 
  -7   5   3      946.18     1063.51     68.57 o 
  -6   5   3     3987.29     3965.13    125.98 o 
  -5   5   3     1015.57     1054.50     70.19 o 
  -4   5   3      625.58      712.82     41.22 o 
  -3   5   3       69.58       61.52     15.67 o 
  -2   5   3     3138.88     2922.32     97.08 o 
  -1   5   3    15408.95    15253.96    364.87 o 
   0   5   3     5138.66     5439.39    135.48 o 
   1   5   3     1421.41     1603.64     54.41 o 
   2   5   3        7.52        5.50     13.93 o 
   3   5   3     2090.31     2106.82     60.04 o 
   4   5   3     3402.53     3448.70    137.86 o 
   5   5   3     1025.21      985.95     51.35 o 
   6   5   3      429.93      437.88     39.35 o 
   7   5   3       95.85       43.44     39.25 o 
 -10   6   3      177.30      230.72     49.54 o 
  -9   6   3      409.67      417.69     48.40 o 
  -8   6   3     1346.42     1347.75     79.88 o 
  -7   6   3      156.21      157.30     38.97 o 
  -6   6   3     4180.01     4247.87    134.85 o 
  -5   6   3     3632.72     3515.48    118.35 o 
  -4   6   3     4479.53     4683.04    102.92 o 
  -3   6   3     3704.69     3489.60     95.94 o 
  -2   6   3      380.70      434.00     30.97 o 
  -1   6   3     4662.54     4211.29    106.15 o 
   0   6   3     2287.86     2190.57     67.22 o 
   1   6   3      878.16      834.49     36.97 o 
   2   6   3     2263.14     2066.43     57.55 o 
   3   6   3      123.94      137.70     19.53 o 
   4   6   3     1411.27     1463.86     94.56 o 
   5   6   3      205.26      187.59     30.33 o 
   6   6   3      638.40      611.70     59.91 o 
   7   6   3        1.74        0.00     41.28 o 
 -10   7   3      235.72      226.59     50.48 o 
  -9   7   3     1072.47     1022.08     67.44 o 
  -8   7   3     3195.99     3063.74    131.83 o 
  -7   7   3     2123.51     2109.21     85.34 o 
  -6   7   3       85.64      118.35     30.92 o 
  -5   7   3       24.84       79.99     28.38 o 
  -4   7   3     3024.66     3002.76     85.90 o 
  -3   7   3    12323.66    12256.60    301.16 o 
  -2   7   3     9343.36     9669.32    297.42 o 
  -1   7   3      221.81      258.03     15.97 o 
   0   7   3     1210.91     1229.63     43.97 o 
   1   7   3      638.17      538.02     32.96 o 
   2   7   3    11381.18    10730.82    458.28 o 
   3   7   3     3646.26     3476.56    168.48 o 
   4   7   3      287.38      294.47     26.11 o 
   5   7   3      471.25      414.21     36.53 o 
   6   7   3      451.40      515.34     41.74 o 
   7   7   3     1932.04     2001.18    116.75 o 
  -9   8   3      332.15      341.27     48.64 o 
  -8   8   3       32.58       62.62     42.40 o 
  -7   8   3     1613.95     1594.77     74.93 o 
  -6   8   3      626.37      672.67     48.82 o 
  -5   8   3     3002.17     3211.88    157.65 o 
  -4   8   3     6224.65     6313.98    164.27 o 
  -3   8   3     1956.98     2241.80     69.65 o 
  -2   8   3     4830.33     4608.51    149.61 o 
  -1   8   3     2873.69     2922.49     77.60 o 
   0   8   3     2550.42     2332.76     71.64 o 
   1   8   3     9554.78     9441.94    253.16 o 
   2   8   3      199.36      225.64     24.05 o 
   3   8   3     2664.00     2687.75    104.59 o 
   4   8   3     1650.62     1589.65     63.43 o 
   5   8   3      677.15      687.97     57.34 o 
   6   8   3     1760.51     1765.50    110.94 o 
   7   8   3      298.23      265.86     41.84 o 
  -9   9   3      888.04      952.39     79.75 o 
  -8   9   3      956.18      948.96     77.19 o 
  -7   9   3     9558.99     8953.54    318.17 o 
  -6   9   3     4649.51     4540.88    216.08 o 
  -5   9   3       39.31       41.97     29.94 o 
  -4   9   3     3908.37     4000.97    133.15 o 
  -3   9   3     1531.25     1381.83     51.91 o 
  -2   9   3    22297.29    21102.84    505.11 o 
  -1   9   3     5369.41     5244.18    132.04 o 
   0   9   3       59.77       78.10     16.83 o 
   1   9   3      545.34      481.32     34.31 o 
   2   9   3     1620.74     1630.41     59.61 o 
   3   9   3     2673.20     2465.57    113.58 o 
   4   9   3     2357.41     2180.07     99.56 o 
   5   9   3      137.26       81.77     29.83 o 
   6   9   3        0.09        8.49     33.86 o 
   7   9   3      537.22      598.99     49.97 o 
  -9  10   3        0.38        6.79     52.98 o 
  -8  10   3      482.14      476.10     61.21 o 
  -7  10   3      758.18      692.37     98.29 o 
  -6  10   3      303.08      330.03     54.45 o 
  -5  10   3     3446.22     3370.28    151.69 o 
  -4  10   3      345.44      335.69     38.65 o 
  -3  10   3     3549.71     3854.60    161.24 o 
  -2  10   3     7584.82     7552.95    187.21 o 
  -1  10   3      615.95      659.37     31.91 o 
   0  10   3     6547.95     6127.66    169.19 o 
   1  10   3     1669.67     1654.77     74.92 o 
   2  10   3      500.40      544.85     36.96 o 
   3  10   3     1904.79     1849.66     77.95 o 
   4  10   3     1030.46      902.66     82.68 o 
   5  10   3       16.20       37.42     30.47 o 
   6  10   3      405.45      475.05     44.15 o 
   7  10   3        0.39       10.17     38.59 o 
  -9  11   3      329.00      378.72     64.34 o 
  -8  11   3      563.71      745.41    138.67 o 
  -7  11   3      644.26      566.21    161.57 o 
  -6  11   3       63.93       31.59     38.15 o 
  -5  11   3      463.16      452.20     68.12 o 
  -4  11   3      259.02      215.76     38.14 o 
  -3  11   3    14247.33    14997.44    768.58 o 
  -2  11   3     9660.20     9909.73    392.13 o 
  -1  11   3     3568.89     3482.65    125.13 o 
   0  11   3     4614.14     4463.42    138.76 o 
   1  11   3     1933.65     1771.32     70.43 o 
   2  11   3    20164.05    18760.37    605.87 o 
   3  11   3     7495.18     7003.89    266.20 o 
   4  11   3      303.40      323.64     42.27 o 
   5  11   3     3120.52     3032.84    289.73 o 
   6  11   3       57.37       80.72     35.02 o 
   7  11   3     1900.77     2025.50    140.05 o 
  -9  12   3       17.92       80.42     59.37 o 
  -8  12   3     1831.63     1827.95    106.44 o 
  -7  12   3       50.45        2.09     98.08 o 
  -6  12   3     3007.50     2893.23    811.01 o 
  -5  12   3     3884.88     3536.78    352.61 o 
  -4  12   3      102.20       90.00     44.68 o 
  -3  12   3     2414.44     2353.08    174.32 o 
  -2  12   3     3959.01     3955.37    137.81 o 
  -1  12   3     2091.08     1889.34     87.19 o 
   0  12   3     5986.54     5317.60    288.74 o 
   1  12   3      627.57      643.15     39.40 o 
   2  12   3     1460.86     1397.95     92.76 o 
   3  12   3      497.84      458.83     59.27 o 
   4  12   3      270.58      265.82     43.35 o 
   5  12   3      155.70      194.81     47.24 o 
   6  12   3      151.81      154.47     50.77 o 
   7  12   3        6.80        6.51     66.83 o 
  -9  13   3      356.83      404.60     67.85 o 
  -8  13   3      192.33      212.75     59.59 o 
  -7  13   3     4777.34     4326.08    908.17 o 
  -6  13   3     2956.92     2827.92    373.68 o 
  -5  13   3       61.38        0.00     62.33 o 
  -4  13   3     1511.88     1442.18    184.40 o 
  -3  13   3       11.95       14.93     26.85 o 
  -2  13   3     6532.27     6332.61    355.15 o 
  -1  13   3     4157.34     3740.61    126.41 o 
   0  13   3      224.19      186.33     24.33 o 
   1  13   3      961.76      731.81     43.35 o 
   2  13   3       20.70       35.62     25.28 o 
   3  13   3     1277.05     1168.34     57.75 o 
   4  13   3      932.93      931.51    161.99 o 
   5  13   3        2.08       33.12     44.24 o 
   6  13   3        9.33        5.14     47.63 o 
  -8  14   3      334.33      286.25     85.70 o 
  -7  14   3     2207.79     2012.73    210.62 o 
  -6  14   3     1306.63     1237.24    141.92 o 
  -5  14   3      720.14      593.42     99.97 o 
  -4  14   3     5471.32     5741.65    644.83 o 
  -3  14   3        1.18        7.44     30.21 o 
  -2  14   3     3708.57     3696.09    224.96 o 
  -1  14   3     3734.12     3499.67    238.97 o 
   0  14   3      446.44      349.37     47.87 o 
   1  14   3     3487.91     3015.55    189.82 o 
   2  14   3      363.70      326.90     34.09 o 
   3  14   3     2333.83     2399.73     87.74 o 
   4  14   3     1680.35     1603.93    171.06 o 
   5  14   3      611.37      609.41     97.56 o 
   6  14   3     1394.39     1420.03    218.53 o 
  -8  15   3      912.02      952.20     80.41 o 
  -7  15   3      104.06       28.11    114.06 o 
  -6  15   3      350.92      302.14    112.74 o 
  -5  15   3        2.92        0.00     58.39 o 
  -4  15   3     3055.87     3124.45    422.41 o 
  -3  15   3     2697.38     2652.69    275.46 o 
  -2  15   3       55.96      157.62     92.24 o 
  -1  15   3      128.66      139.50     39.47 o 
   0  15   3       46.83       24.60     24.90 o 
   1  15   3     1128.62     1015.40     65.27 o 
   2  15   3     1663.18     1526.69     65.68 o 
   3  15   3      663.43      554.57     44.62 o 
   4  15   3      342.48      370.85     71.79 o 
   5  15   3       13.94       16.08     64.33 o 
   6  15   3      269.21      332.95    116.34 o 
  -8  16   3     1647.02     1625.98    103.46 o 
  -7  16   3       47.36        0.00     78.97 o 
  -6  16   3     1107.47     1051.72     81.89 o 
  -5  16   3     1045.99     1108.27    160.59 o 
  -4  16   3     1324.72     1388.69    131.80 o 
  -3  16   3     4538.51     4507.33    973.75 o 
  -2  16   3      107.83       21.13     35.82 o 
  -1  16   3     1680.40     1539.51    218.27 o 
   0  16   3      774.86      695.58     54.88 o 
   1  16   3      231.21      205.74     33.41 o 
   2  16   3     1365.52     1253.11     62.71 o 
   3  16   3       95.57       51.89     34.45 o 
   4  16   3      722.57      630.49     92.20 o 
   5  16   3      252.58      288.93     65.55 o 
   6  16   3        6.10        0.00     90.56 o 
  -8  17   3       69.14        0.00     91.00 o 
  -7  17   3      223.87      124.34     87.26 o 
  -6  17   3     1243.45     1223.28     89.39 o 
  -5  17   3      851.46      963.23    109.01 o 
  -4  17   3      144.10      123.70     51.80 o 
  -3  17   3      454.63      471.16    211.07 o 
  -2  17   3      617.77      614.18     86.44 o 
  -1  17   3     7826.11     6639.39    883.95 o 
   0  17   3     5268.59     4733.32    358.42 o 
   1  17   3       54.32       13.39     30.95 o 
   2  17   3     2117.74     1842.20    108.30 o 
   3  17   3      555.18      459.93     69.21 o 
   4  17   3     1926.61     2012.51    135.22 o 
   5  17   3     1342.23     1397.41    292.46 o 
  -7  18   3       92.74        0.00    114.11 o 
  -6  18   3       46.47        0.00     58.80 o 
  -5  18   3      586.23      610.27     72.48 o 
  -4  18   3      778.25      961.66    206.16 o 
  -3  18   3        5.75        0.00     56.71 o 
  -2  18   3     2013.55     2026.92    233.27 o 
  -1  18   3      418.60      357.79     53.24 o 
   0  18   3     1575.59     1406.61    129.83 o 
   1  18   3     2787.12     2225.53    120.89 o 
   2  18   3      226.38      162.92     38.79 o 
   3  18   3     1771.88     1520.21    147.00 o 
   4  18   3      514.05      428.30     62.63 o 
   5  18   3       99.18       45.03    118.95 o 
  -7  19   3      283.67      224.22     72.73 o 
  -6  19   3       10.89        0.00     73.93 o 
  -5  19   3     3633.21     4741.06    297.34 o 
  -4  19   3     4996.49     6082.67    437.75 o 
  -3  19   3      329.33      254.05     84.13 o 
  -2  19   3      690.32      652.16     57.34 o 
  -1  19   3       32.91        0.00     37.65 o 
   0  19   3     2863.12     2503.33    261.45 o 
   1  19   3     4054.31     3512.75    309.17 o 
   2  19   3       12.92        0.00     75.45 o 
   3  19   3       40.76        0.00     48.97 o 
   4  19   3      131.25       75.75     92.68 o 
   5  19   3      633.34      582.76    172.24 o 
  -7  20   3      189.41      160.71    109.24 o 
  -6  20   3       28.29        0.00    119.46 o 
  -5  20   3       53.32      126.35    102.62 o 
  -4  20   3      384.11      427.41    102.26 o 
  -3  20   3        4.83        0.00     60.97 o 
  -2  20   3       44.02       13.36     41.91 o 
  -1  20   3      174.52      112.53     47.38 o 
   0  20   3      263.66      208.02     74.34 o 
   1  20   3        5.60        0.00     50.13 o 
   2  20   3       41.14       32.06     50.78 o 
   3  20   3       76.16        0.00     65.40 o 
   4  20   3       94.47        0.00     80.06 o 
  -6  21   3      731.36      869.66    112.92 o 
  -5  21   3     2654.73     3606.34    250.28 o 
  -4  21   3      543.75      781.49    143.19 o 
  -3  21   3      229.25      186.50    107.96 o 
  -2  21   3       34.42        0.00     51.43 o 
  -1  21   3     1529.01     1174.23     97.42 o 
   0  21   3     2237.84     1539.18    256.87 o 
   1  21   3      650.91      466.77    113.84 o 
   2  21   3       25.32        0.00    119.28 o 
   3  21   3        0.41        0.00    149.22 o 
   4  21   3     1439.36     1243.12    226.81 o 
  -6  22   3      231.83      219.30    132.66 o 
  -5  22   3      258.72      237.17     91.38 o 
  -4  22   3       87.55       73.78     78.52 o 
  -3  22   3      253.61      227.07     97.95 o 
  -2  22   3        0.30        2.95     64.00 o 
  -1  22   3     1396.86     1278.12    130.38 o 
   0  22   3      143.46      124.87     60.57 o 
   1  22   3      617.97      499.99    165.42 o 
   2  22   3     1148.82      923.76    172.29 o 
   3  22   3       68.20       28.25     90.59 o 
  -5  23   3     1832.73     2367.30    159.04 o 
  -4  23   3      616.12      728.06    100.55 o 
  -3  23   3        2.63        0.00     64.60 o 
  -2  23   3        6.04        0.00     58.73 o 
  -1  23   3       82.71       50.45     49.24 o 
   0  23   3     1735.44     1415.52     97.59 o 
   1  23   3     1217.93     1058.71    226.04 o 
   2  23   3        6.53       22.69     94.52 o 
   3  23   3      444.71      432.71    116.19 o 
  -4  24   3      220.45      309.64     86.92 o 
  -3  24   3      843.81      844.86    101.07 o 
  -2  24   3       56.74       77.62    118.36 o 
  -1  24   3      668.92      685.64     67.01 o 
   0  24   3       99.44       34.20     62.72 o 
   1  24   3     1111.34      988.65    224.91 o 
   2  24   3       53.53      215.05    106.89 o 
  -3  25   3      276.16      353.90     88.93 o 
  -2  25   3      442.32      473.79     82.49 o 
  -1  25   3       66.38       77.46     68.38 o 
   0  25   3      225.33      176.80     72.80 o 
   1  25   3       37.09        0.00     87.47 o 
 -10   0   4        1.09       80.52     97.03 o 
  -9   0   4     1146.67      982.64    144.60 o 
  -8   0   4       32.36        0.00     75.41 o 
  -7   0   4     6698.76     7159.31    468.38 o 
  -6   0   4    10647.37    11031.08    370.41 o 
  -5   0   4      102.31      103.55     20.72 o 
  -4   0   4    15087.35    15558.90    429.92 o 
  -3   0   4     2169.76     2370.83    105.92 o 
  -2   0   4     4745.74     4078.51    219.09 o 
  -1   0   4    20705.27    20906.60   1036.64 o 
   0   0   4       57.19       83.67     21.27 o 
   1   0   4     9840.58    10448.26    331.67 o 
   2   0   4     1007.89     1020.82     58.82 o 
   3   0   4     5892.75     6429.66    216.37 o 
   4   0   4     6177.41     6449.78    219.49 o 
   5   0   4       36.00       13.95     33.98 o 
   6   0   4     1042.64     1069.67     77.54 o 
   7   0   4        3.05        0.00     58.81 o 
 -10   1   4        4.40        0.00     70.23 o 
  -9   1   4       99.44      103.12     64.16 o 
  -8   1   4      538.25      538.33     74.84 o 
  -7   1   4      429.58      462.88     38.81 o 
  -6   1   4      129.58      194.34     21.83 o 
  -5   1   4      620.74      616.27     26.42 o 
  -4   1   4     3224.79     3698.37     84.86 o 
  -3   1   4     6030.41     6423.79    202.03 o 
  -2   1   4      247.28      248.86     23.36 o 
  -1   1   4      262.30      345.51     33.60 o 
   0   1   4      466.68      464.72     24.26 o 
   1   1   4      859.61      880.23     35.41 o 
   2   1   4        7.85        1.36     17.57 o 
   3   1   4     1261.01     1313.66     48.37 o 
   4   1   4       39.05       53.04     23.93 o 
   5   1   4      237.42      293.03     31.63 o 
   6   1   4       68.72       56.64     33.13 o 
   7   1   4       94.54       47.25     42.85 o 
 -10   2   4      739.48      765.58     98.78 o 
  -9   2   4      157.28      147.48     69.42 o 
  -8   2   4       87.05       53.12     56.04 o 
  -7   2   4      106.81      114.29     32.10 o 
  -6   2   4      970.61     1013.38     46.25 o 
  -5   2   4      845.97      933.41     41.85 o 
  -4   2   4      505.23      544.90     25.82 o 
  -3   2   4     6469.87     6829.27    214.02 o 
  -2   2   4     1464.83     1421.65     57.86 o 
  -1   2   4      281.92      277.16     23.71 o 
   0   2   4      768.61      807.54     32.70 o 
   1   2   4      797.71      815.42     34.94 o 
   2   2   4     2376.24     2478.00     68.70 o 
   3   2   4     2929.19     2969.07     80.49 o 
   4   2   4       43.06       53.30     24.15 o 
   5   2   4      334.37      281.14     31.07 o 
   6   2   4        0.55       14.92     33.19 o 
   7   2   4      499.15      519.17     71.99 o 
 -10   3   4     1565.04     1481.66    125.88 o 
  -9   3   4       19.79        0.00     58.26 o 
  -8   3   4     3142.27     3045.13    112.75 o 
  -7   3   4     3069.35     3165.58    115.24 o 
  -6   3   4     2503.27     2500.72     86.27 o 
  -5   3   4     9897.95    10400.80    254.97 o 
  -4   3   4       18.22       37.79     13.61 o 
  -3   3   4    16960.36    17272.41    523.68 o 
  -2   3   4     9195.53     9961.50    306.62 o 
  -1   3   4     9101.09     9617.25    234.20 o 
   0   3   4    15654.30    15808.79    378.17 o 
   1   3   4     1327.15     1494.58     47.64 o 
   2   3   4     6006.82     6205.05    146.47 o 
   3   3   4     2990.78     3079.86     83.24 o 
   4   3   4      644.96      727.64     38.99 o 
   5   3   4     2354.90     2592.83    144.76 o 
   6   3   4      306.18      239.12     39.74 o 
   7   3   4      323.29      451.72     53.09 o 
 -10   4   4       85.65      111.40     75.87 o 
  -9   4   4      141.21      151.15     66.60 o 
  -8   4   4      458.10      426.77     44.28 o 
  -7   4   4     4740.88     4811.52    181.19 o 
  -6   4   4     5573.00     5580.53    168.60 o 
  -5   4   4      937.57     1040.69     67.88 o 
  -4   4   4      989.79     1038.28     34.72 o 
  -3   4   4     1448.77     1762.12     68.12 o 
  -2   4   4     7377.57     7098.56    222.46 o 
  -1   4   4    14415.75    14916.46    357.99 o 
   0   4   4      573.35      587.70     31.43 o 
   1   4   4     3193.89     3374.60    101.83 o 
   2   4   4      178.66      195.14     22.11 o 
   3   4   4     2073.86     2305.10     67.12 o 
   4   4   4     1111.57     1174.63     68.40 o 
   5   4   4      783.93      716.08     41.15 o 
   6   4   4       34.31       71.60     35.33 o 
   7   4   4       62.27       91.11     46.04 o 
 -10   5   4      852.32      735.90     98.25 o 
  -9   5   4       59.23       61.53     40.21 o 
  -8   5   4        2.19        6.83     34.84 o 
  -7   5   4      367.73      442.39     48.33 o 
  -6   5   4       27.49       91.64     28.50 o 
  -5   5   4      606.36      684.20     48.68 o 
  -4   5   4        5.36       41.45     18.49 o 
  -3   5   4     1297.38     1465.54     61.09 o 
  -2   5   4       66.82       63.60     20.11 o 
  -1   5   4     4601.68     4984.92    175.14 o 
   0   5   4      472.62      502.94     28.54 o 
   1   5   4     1840.57     1990.65     68.60 o 
   2   5   4      935.15      850.32     37.56 o 
   3   5   4       78.04       86.63     21.43 o 
   4   5   4     2078.68     1994.22    114.00 o 
   5   5   4      715.22      647.34     58.18 o 
   6   5   4      486.91      474.17     43.81 o 
   7   5   4      246.66      209.51     61.29 o 
 -10   6   4      614.97      682.54    113.27 o 
  -9   6   4     3021.07     2895.31    115.88 o 
  -8   6   4     1485.70     1549.92     91.89 o 
  -7   6   4     1093.46     1158.56    197.04 o 
  -6   6   4       14.20       75.99     28.79 o 
  -5   6   4     4997.17     5319.69    277.36 o 
  -4   6   4    13583.91    14062.36    392.12 o 
  -3   6   4     4122.01     3946.23    131.41 o 
  -2   6   4       18.23       31.88     19.62 o 
  -1   6   4      431.64      411.59     23.16 o 
   0   6   4     3450.85     3400.20    100.92 o 
   1   6   4     9348.54     9264.32    250.10 o 
   2   6   4     2778.00     2679.52     87.69 o 
   3   6   4      383.13      310.72     26.29 o 
   4   6   4       62.39       30.55     23.69 o 
   5   6   4      708.49      746.46     67.99 o 
   6   6   4     1328.35     1535.21    150.37 o 
   7   6   4      455.92      460.08     55.94 o 
  -9   7   4        4.92        9.95     42.37 o 
  -8   7   4     2776.32     2642.18    121.61 o 
  -7   7   4     2347.62     2379.11     97.96 o 
  -6   7   4     2627.37     2832.91    138.45 o 
  -5   7   4     7417.04     7878.93    504.54 o 
  -4   7   4       11.76       70.21     21.33 o 
  -3   7   4     9232.12     9378.01    291.25 o 
  -2   7   4     3601.97     3424.04    116.47 o 
  -1   7   4     2195.76     2088.22     60.82 o 
   0   7   4     6968.87     6601.44    181.48 o 
   1   7   4        8.03       13.92     19.18 o 
   2   7   4     3608.37     3496.70    140.67 o 
   3   7   4     2621.28     2759.05     89.31 o 
   4   7   4      843.83      887.18     45.55 o 
   5   7   4     3082.19     3241.72    277.26 o 
   6   7   4       60.33       90.88     34.33 o 
  -9   8   4     1134.44     1157.18     89.54 o 
  -8   8   4     1546.60     1657.03    229.31 o 
  -7   8   4       70.20      100.05     35.99 o 
  -6   8   4       58.22       82.16     33.62 o 
  -5   8   4      724.08      692.13     50.06 o 
  -4   8   4     3656.56     3573.50    155.96 o 
  -3   8   4     3536.20     3469.19    118.57 o 
  -2   8   4     1742.38     1756.28     70.26 o 
  -1   8   4      387.54      370.74     23.30 o 
   0   8   4     1894.80     1841.39     62.80 o 
   1   8   4     3802.97     3576.42    108.40 o 
   2   8   4      945.12      851.66     44.99 o 
   3   8   4       18.45       21.03     24.21 o 
   4   8   4      553.26      626.61     36.15 o 
   5   8   4      424.73      544.70     43.91 o 
   6   8   4      466.15      444.89     45.39 o 
  -9   9   4      294.57      436.34     62.29 o 
  -8   9   4      626.26      586.21     65.92 o 
  -7   9   4       32.11       88.31     35.23 o 
  -6   9   4      766.21      834.80     79.02 o 
  -5   9   4       35.39       66.88     32.32 o 
  -4   9   4        7.15       39.90     25.61 o 
  -3   9   4       78.48      101.16     24.03 o 
  -2   9   4        0.04        6.39     21.10 o 
  -1   9   4        9.87       13.71     14.32 o 
   0   9   4      361.60      343.67     25.75 o 
   1   9   4       19.23       49.75     22.04 o 
   2   9   4      181.59      223.26     29.56 o 
   3   9   4      212.04      250.58     31.51 o 
   4   9   4        9.31       39.59     28.10 o 
   5   9   4        1.44        8.09     33.05 o 
   6   9   4       46.28       69.32     37.80 o 
  -9  10   4     2997.86     3038.81    191.17 o 
  -8  10   4     1404.91     1508.69     96.42 o 
  -7  10   4       18.35       40.68     39.63 o 
  -6  10   4       85.04      102.92     39.32 o 
  -5  10   4     2772.43     2840.04    190.83 o 
  -4  10   4    10667.30    10930.18   1280.58 o 
  -3  10   4     1324.83     1294.46     53.67 o 
  -2  10   4     2115.89     2056.59     90.39 o 
  -1  10   4     1097.87     1033.66     48.42 o 
   0  10   4     4827.16     4660.15    146.64 o 
   1  10   4    10295.94    10221.18    370.78 o 
   2  10   4     1433.47     1416.08    117.87 o 
   3  10   4     1814.32     1777.08     99.86 o 
   4  10   4       58.42      100.84     31.43 o 
   5  10   4      926.42      979.47     85.86 o 
   6  10   4     1295.09     1550.56    143.08 o 
  -9  11   4        7.60       31.02     58.15 o 
  -8  11   4      659.21      605.85     70.22 o 
  -7  11   4       13.24       58.91     42.33 o 
  -6  11   4       65.84       52.71     38.75 o 
  -5  11   4      167.20      189.28     42.41 o 
  -4  11   4       37.72       79.02     35.40 o 
  -3  11   4        7.95        2.59     22.00 o 
  -2  11   4       54.10       67.14     25.90 o 
  -1  11   4       23.74       33.88     17.55 o 
   0  11   4       60.53       92.24     21.80 o 
   1  11   4      121.42      125.14     26.01 o 
   2  11   4       52.23       78.78     26.79 o 
   3  11   4       16.93        0.00     26.01 o 
   4  11   4        0.63        6.48     29.88 o 
   5  11   4       10.12        2.65     41.67 o 
   6  11   4       20.39       40.75     50.24 o 
  -9  12   4      965.85     1007.83     92.22 o 
  -8  12   4      144.13      190.10     59.33 o 
  -7  12   4      153.29       78.15     47.27 o 
  -6  12   4      240.34      269.36     48.88 o 
  -5  12   4      517.97      526.25     53.41 o 
  -4  12   4     2505.17     2609.47    357.17 o 
  -3  12   4      976.27      946.57     48.39 o 
  -2  12   4      147.00      170.01     30.49 o 
  -1  12   4      340.45      282.46     38.04 o 
   0  12   4     1770.24     1569.19     59.59 o 
   1  12   4     2018.01     1834.30     77.62 o 
   2  12   4      114.24      107.67     28.14 o 
   3  12   4      567.76      516.44     65.20 o 
   4  12   4       21.60        8.85     41.30 o 
   5  12   4      341.07      386.83     56.11 o 
   6  12   4      204.78      207.28     63.43 o 
  -8  13   4      642.82      547.20     75.09 o 
  -7  13   4      900.24      942.52    103.52 o 
  -6  13   4      453.05      359.89     54.19 o 
  -5  13   4     1556.78     1521.01    147.71 o 
  -4  13   4      204.64      178.70     41.48 o 
  -3  13   4     2345.85     2330.89    150.47 o 
  -2  13   4      475.23      471.08     40.92 o 
  -1  13   4      413.83      479.56     71.61 o 
   0  13   4     1192.65     1101.11     50.06 o 
   1  13   4      124.35      122.30     27.68 o 
   2  13   4     1308.06     1290.55     78.79 o 
   3  13   4        2.50       17.90     28.88 o 
   4  13   4      487.90      547.08    120.99 o 
   5  13   4      496.99      517.89     61.77 o 
   6  13   4      245.42      366.73     62.34 o 
  -8  14   4       41.31       15.90     62.10 o 
  -7  14   4      287.80      351.04     60.18 o 
  -6  14   4        4.22        0.00     45.58 o 
  -5  14   4      528.47      521.56     65.17 o 
  -4  14   4      481.45      509.76     76.28 o 
  -3  14   4       22.45       51.92     29.57 o 
  -2  14   4       80.83      103.74     36.96 o 
  -1  14   4     1239.05     1185.30     82.01 o 
   0  14   4     1548.90     1447.36     83.34 o 
   1  14   4     1075.56      998.32     52.66 o 
   2  14   4       84.56       74.41     30.99 o 
   3  14   4       81.73       40.83     32.13 o 
   4  14   4      155.09      134.48     60.06 o 
   5  14   4      510.79      542.77     87.09 o 
  -8  15   4      907.24      739.75    356.81 o 
  -7  15   4     1139.27     1061.04    227.17 o 
  -6  15   4      774.18      834.85    174.08 o 
  -5  15   4     4275.34     4506.61    665.72 o 
  -4  15   4      481.56      525.63     91.92 o 
  -3  15   4     5114.45     5035.67    322.34 o 
  -2  15   4     1640.80     1609.97    144.52 o 
  -1  15   4       49.83       44.62     40.83 o 
   0  15   4     2379.12     2180.62    121.04 o 
   1  15   4      856.56      662.17     60.77 o 
   2  15   4     1776.57     1401.39    122.79 o 
   3  15   4     1839.27     1564.05     74.71 o 
   4  15   4        2.03        0.00     63.20 o 
   5  15   4      511.31      553.66    177.45 o 
  -8  16   4      114.47      125.30     73.29 o 
  -7  16   4       31.61       21.88     65.38 o 
  -6  16   4      104.94       91.09     64.81 o 
  -5  16   4      159.67      103.02     74.26 o 
  -4  16   4      895.21      884.75    184.14 o 
  -3  16   4      921.62      905.90    155.04 o 
  -2  16   4      198.31      155.46     45.47 o 
  -1  16   4      256.28      272.43     56.71 o 
   0  16   4      854.75      871.66     70.93 o 
   1  16   4        2.73       36.18     42.45 o 
   2  16   4      430.26      466.11     43.18 o 
   3  16   4     1423.97     1479.39     75.81 o 
   4  16   4      160.78      134.98     52.81 o 
   5  16   4       50.14       49.25    134.15 o 
  -7  17   4      186.32      216.35     76.54 o 
  -6  17   4      112.51       49.45    101.32 o 
  -5  17   4       27.81        0.00     81.42 o 
  -4  17   4      223.55      305.35    146.84 o 
  -3  17   4      851.66      789.10    270.49 o 
  -2  17   4      259.24      194.41     42.30 o 
  -1  17   4      404.83      441.07     96.24 o 
   0  17   4      232.78      261.53     52.90 o 
   1  17   4     1028.00      924.11    173.51 o 
   2  17   4     1767.62     1604.42     75.92 o 
   3  17   4        2.83        0.00     55.64 o 
   4  17   4     1141.61     1007.13    235.80 o 
  -7  18   4     1875.49     1982.24    383.07 o 
  -6  18   4     2932.79     3044.42    565.49 o 
  -5  18   4      174.73      110.05    158.23 o 
  -4  18   4      270.43      191.33    160.05 o 
  -3  18   4      163.58      113.81     78.35 o 
  -2  18   4     3595.57     3290.58    237.42 o 
  -1  18   4    10977.92     9678.88   1123.40 o 
   0  18   4       81.60       94.66     48.57 o 
   1  18   4      752.82      760.05     89.13 o 
   2  18   4       13.34        0.95     46.00 o 
   3  18   4     1225.95      966.34    176.84 o 
   4  18   4     1312.56     1226.15    272.99 o 
  -7  19   4       48.67       81.20     77.48 o 
  -6  19   4      416.17      467.88    150.03 o 
  -5  19   4     1359.59     1394.87    294.75 o 
  -4  19   4        6.86        0.00     76.62 o 
  -3  19   4      203.89       77.56    181.08 o 
  -2  19   4     1523.74     1427.69    147.42 o 
  -1  19   4      364.38      421.13     79.07 o 
   0  19   4     2200.95     1872.54    231.81 o 
   1  19   4        3.59        0.00     46.62 o 
   2  19   4     1113.03      947.85    108.88 o 
   3  19   4     1085.62      975.53    128.30 o 
   4  19   4        0.67        0.00    103.62 o 
  -6  20   4     1488.78     1651.45    349.80 o 
  -5  20   4      141.63       33.55    119.84 o 
  -4  20   4       30.54        0.00    184.58 o 
  -3  20   4      215.46       23.60    135.32 o 
  -2  20   4     1930.43     1645.22    181.78 o 
  -1  20   4      306.13      217.44     86.73 o 
   0  20   4        2.98        0.00     52.36 o 
   1  20   4       62.00       24.30     54.90 o 
   2  20   4      718.24      660.86     77.53 o 
   3  20   4     1286.41     1437.37    165.14 o 
  -6  21   4      404.28      361.94    321.46 o 
  -5  21   4     1040.48     1391.56    452.46 o 
  -4  21   4       19.26        0.00     89.41 o 
  -3  21   4      972.65      920.07    243.46 o 
  -2  21   4       14.37        0.00    157.98 o 
  -1  21   4       29.96        0.00     47.51 o 
   0  21   4      373.79      360.60    120.61 o 
   1  21   4      355.26      384.49     87.52 o 
   2  21   4       42.52       66.35     60.78 o 
   3  21   4      137.29      249.29    109.95 o 
  -5  22   4       69.25        0.00    186.16 o 
  -4  22   4     1307.11     1710.35    434.55 o 
  -3  22   4       19.40       12.70    104.08 o 
  -2  22   4     4493.27     3918.51    403.21 o 
  -1  22   4     3107.50     2488.49    210.58 o 
   0  22   4      650.45      493.44    115.32 o 
   1  22   4      366.54      297.47    203.17 o 
   2  22   4       42.10        3.71     56.88 o 
  -4  23   4       46.87        0.00    120.07 o 
  -3  23   4      145.53        0.00    148.04 o 
  -2  23   4      253.11      230.09    107.30 o 
  -1  23   4      185.57      142.18     70.98 o 
   0  23   4       21.41        0.00    140.84 o 
   1  23   4      461.78      301.49     95.80 o 
  -3  24   4      697.65      616.63    165.11 o 
  -2  24   4       77.74        0.00    133.38 o 
  -1  24   4      186.91       79.78    103.77 o 
   0  24   4        8.88        0.00     59.84 o 
 -10   1   5       78.76       95.58     74.46 o 
  -9   1   5      676.75      746.42     92.93 o 
  -8   1   5     3342.62     3356.51    187.31 o 
  -7   1   5     3700.93     3567.39    187.40 o 
  -6   1   5     2340.06     2463.99    124.00 o 
  -5   1   5      210.83      204.25     22.49 o 
  -4   1   5     4432.45     4276.14    101.44 o 
  -3   1   5     8865.95     8813.48    274.93 o 
  -2   1   5      428.24      369.75     30.05 o 
  -1   1   5      749.83      720.12     42.59 o 
   0   1   5       51.72       81.35     22.31 o 
   1   1   5     2862.17     3012.69     81.19 o 
   2   1   5     2799.75     2990.32    107.98 o 
   3   1   5       25.73       38.71     26.16 o 
   4   1   5      914.77      970.03     50.58 o 
   5   1   5        9.56        0.00     29.21 o 
   6   1   5     1172.06     1193.09     67.34 o 
 -10   2   5       14.44       17.72     72.03 o 
  -9   2   5      633.20      708.08     91.08 o 
  -8   2   5      540.00      436.58     74.55 o 
  -7   2   5      704.50      711.57     78.80 o 
  -6   2   5       12.29       16.19     24.12 o 
  -5   2   5      246.59      236.51     25.34 o 
  -4   2   5     2088.38     2054.09     58.74 o 
  -3   2   5      195.88      189.83     26.47 o 
  -2   2   5     3551.27     3574.22    121.92 o 
  -1   2   5     1194.40     1304.11     57.48 o 
   0   2   5     2531.76     2497.56     98.27 o 
   1   2   5     1434.43     1535.68     82.49 o 
   2   2   5      544.75      551.86     34.79 o 
   3   2   5     1595.77     1698.25     60.79 o 
   4   2   5       98.24       85.71     29.88 o 
   5   2   5       15.64       18.96     30.78 o 
   6   2   5       73.05       59.01     40.53 o 
 -10   3   5       50.95       65.92     72.38 o 
  -9   3   5      892.66      827.30     96.61 o 
  -8   3   5     2214.67     2093.09    137.40 o 
  -7   3   5        1.70       35.21     33.31 o 
  -6   3   5      787.49      813.00     53.40 o 
  -5   3   5      393.55      413.55     29.76 o 
  -4   3   5     3583.67     3487.79    101.63 o 
  -3   3   5     6575.41     6468.00    206.91 o 
  -2   3   5      169.69      151.99     25.17 o 
  -1   3   5     1828.74     2025.48     78.30 o 
   0   3   5       17.64       55.27     20.28 o 
   1   3   5     3870.47     3821.08    137.70 o 
   2   3   5     3423.47     3547.33     95.15 o 
   3   3   5      491.58      494.14     34.58 o 
   4   3   5        6.99        0.00     27.13 o 
   5   3   5        0.40        1.80     31.14 o 
   6   3   5      564.59      753.66     55.22 o 
  -9   4   5     1082.17     1021.52    104.83 o 
  -8   4   5       12.69       36.60     57.73 o 
  -7   4   5      851.01      896.88     60.17 o 
  -6   4   5     2305.37     2519.09     94.30 o 
  -5   4   5      371.98      409.53     30.54 o 
  -4   4   5     1698.12     1629.36     60.69 o 
  -3   4   5        9.35       32.07     22.64 o 
  -2   4   5     2419.30     2455.82     90.99 o 
  -1   4   5     4650.15     4593.34    120.14 o 
   0   4   5      319.72      349.81     33.99 o 
   1   4   5     1212.36     1246.42     72.25 o 
   2   4   5        3.71       18.28     23.19 o 
   3   4   5      949.45     1020.69     48.46 o 
   4   4   5      148.89      165.89     31.12 o 
   5   4   5        9.17        6.17     30.30 o 
   6   4   5       33.73       74.21     40.49 o 
  -9   5   5       98.03       69.22     67.44 o 
  -8   5   5     1469.48     1459.55    121.02 o 
  -7   5   5      402.70      472.32     55.39 o 
  -6   5   5     1752.53     1929.23    199.34 o 
  -5   5   5      366.42      376.94     38.81 o 
  -4   5   5      138.29      113.89     23.98 o 
  -3   5   5     1198.53     1211.71     57.50 o 
  -2   5   5     4011.40     3879.70    157.38 o 
  -1   5   5     1966.71     1792.04     63.90 o 
   0   5   5      397.69      418.41     53.37 o 
   1   5   5      613.81      655.65     41.56 o 
   2   5   5      272.46      286.94     33.14 o 
   3   5   5      336.47      434.38     32.89 o 
   4   5   5      587.82      641.47     39.35 o 
   5   5   5      359.21      287.30     36.81 o 
   6   5   5        0.09        0.00     39.87 o 
  -9   6   5      239.82      128.76     68.52 o 
  -8   6   5      115.35      194.88     51.02 o 
  -7   6   5      696.02      679.05     69.82 o 
  -6   6   5      673.48      689.25     52.69 o 
  -5   6   5     2103.49     2147.98    136.59 o 
  -4   6   5     1541.79     1535.87     77.65 o 
  -3   6   5     2586.35     3008.78    497.93 o 
  -2   6   5     4897.32     5220.88    791.37 o 
  -1   6   5      391.75      416.55     37.60 o 
   0   6   5     3072.51     3135.04    228.24 o 
   1   6   5      993.55      981.25     52.27 o 
   2   6   5     1768.49     1796.12     79.95 o 
   3   6   5     5325.12     5192.21    264.64 o 
   4   6   5       26.48       26.95     27.48 o 
   5   6   5     1329.93     1482.93     70.54 o 
   6   6   5      256.30      226.30     43.29 o 
  -9   7   5      893.72      811.63    106.89 o 
  -8   7   5        5.29      101.25     50.77 o 
  -7   7   5      564.89      581.90     64.02 o 
  -6   7   5     2318.66     2672.67    260.71 o 
  -5   7   5     6486.35     6604.37    339.72 o 
  -4   7   5     4952.62     5441.60    381.82 o 
  -3   7   5       95.32      100.07     27.82 o 
  -2   7   5      114.77      129.69     27.00 o 
  -1   7   5       81.63       95.38     19.05 o 
   0   7   5     2326.52     2323.05    132.65 o 
   1   7   5     2140.32     2095.00    141.32 o 
   2   7   5       24.31       56.34     26.82 o 
   3   7   5       25.61       37.03     29.76 o 
   4   7   5      202.13      237.19     33.81 o 
   5   7   5      321.52      437.90     45.61 o 
   6   7   5       12.06      134.85     58.73 o 
  -9   8   5      779.88      919.21     81.44 o 
  -8   8   5      853.35      855.69    109.29 o 
  -7   8   5      352.35      414.57     47.01 o 
  -6   8   5     2418.52     2683.79    255.67 o 
  -5   8   5        1.40       31.70     33.74 o 
  -4   8   5     2676.47     2700.35    172.19 o 
  -3   8   5     2309.08     2343.50    229.15 o 
  -2   8   5      122.51      130.73     27.89 o 
  -1   8   5      325.31      333.84     27.43 o 
   0   8   5      427.14      420.21     31.34 o 
   1   8   5      112.42      120.17     26.85 o 
   2   8   5      494.67      491.43     62.92 o 
   3   8   5      106.51       96.48     32.26 o 
   4   8   5       27.08       73.73     33.42 o 
   5   8   5       13.54       22.22     37.00 o 
  -9   9   5        2.05       73.79     58.46 o 
  -8   9   5      195.97      217.68     60.10 o 
  -7   9   5     1388.24     1409.35    144.94 o 
  -6   9   5     7521.71     8093.33    676.28 o 
  -5   9   5     1307.42     1250.43    122.53 o 
  -4   9   5     1362.87     1404.77     59.35 o 
  -3   9   5     3119.52     3076.69    183.72 o 
  -2   9   5     3352.54     3212.80    133.07 o 
  -1   9   5    12444.58    11698.97    674.13 o 
   0   9   5     3997.58     3843.65    189.15 o 
   1   9   5     1185.65     1176.19     74.62 o 
   2   9   5     2161.82     2064.34     96.13 o 
   3   9   5      519.83      590.16     93.57 o 
   4   9   5     3670.93     3599.81    242.45 o 
   5   9   5     1052.10     1011.28    208.67 o 
  -9  10   5      230.66      207.48     64.89 o 
  -8  10   5       84.58      159.59     60.20 o 
  -7  10   5        2.07       65.22     41.67 o 
  -6  10   5      443.57      570.58     54.94 o 
  -5  10   5      852.27      898.93     85.25 o 
  -4  10   5       96.78       98.03     35.48 o 
  -3  10   5      405.02      419.31     37.90 o 
  -2  10   5      229.84      293.29     35.31 o 
  -1  10   5     1283.99     1249.56     76.04 o 
   0  10   5      202.00      209.73     28.42 o 
   1  10   5      886.15      863.72     50.26 o 
   2  10   5       23.48       37.15     27.28 o 
   3  10   5      254.47      238.22     35.67 o 
   4  10   5        1.01       29.57     33.41 o 
   5  10   5       91.27       86.83     50.59 o 
  -9  11   5      447.65      498.42    136.73 o 
  -8  11   5      384.66      444.41     72.67 o 
  -7  11   5      552.73      598.81     59.33 o 
  -6  11   5      436.17      542.19     54.72 o 
  -5  11   5     4992.15     5311.74    620.69 o 
  -4  11   5     1561.89     1621.35    144.80 o 
  -3  11   5       41.20       69.68     29.30 o 
  -2  11   5      292.77      266.53     34.84 o 
  -1  11   5     1303.02     1276.21    143.16 o 
   0  11   5     5593.49     5233.61    329.43 o 
   1  11   5      350.33      370.45     35.61 o 
   2  11   5      197.88      181.12     32.66 o 
   3  11   5        3.42       48.93     32.46 o 
   4  11   5     1180.52     1218.08    135.62 o 
   5  11   5      188.12      226.26     72.48 o 
  -8  12   5     1058.48     1322.44    259.89 o 
  -7  12   5      898.62      894.84     71.14 o 
  -6  12   5      100.16      142.32     46.67 o 
  -5  12   5     1744.84     1807.75    198.25 o 
  -4  12   5      117.44      156.17     40.37 o 
  -3  12   5     1156.20     1145.03     64.12 o 
  -2  12   5     2604.12     2473.67    108.29 o 
  -1  12   5       94.04      176.89     40.78 o 
   0  12   5     5689.49     5335.82    591.03 o 
   1  12   5      304.61      308.58     34.53 o 
   2  12   5      862.62      777.11     52.05 o 
   3  12   5      838.51      830.84     75.27 o 
   4  12   5        6.62       87.33     46.51 o 
   5  12   5      488.92      611.51     90.92 o 
  -8  13   5        0.10       14.27     64.99 o 
  -7  13   5     2199.86     2195.54    253.03 o 
  -6  13   5     2297.44     2420.36    382.07 o 
  -5  13   5      161.61      229.15     47.15 o 
  -4  13   5     1051.86     1193.86     72.37 o 
  -3  13   5       68.13      131.55     34.73 o 
  -2  13   5     1256.26     1241.68     80.34 o 
  -1  13   5     8062.47     7538.80    608.81 o 
   0  13   5      547.14      582.79     57.97 o 
   1  13   5     2627.31     2407.10    180.24 o 
   2  13   5      236.34      229.40     35.03 o 
   3  13   5      707.72      831.55     56.41 o 
   4  13   5     2471.52     2529.39    444.67 o 
  -8  14   5      308.90      352.73     80.94 o 
  -7  14   5     1617.27     1620.72    181.06 o 
  -6  14   5     1839.83     2021.04    337.39 o 
  -5  14   5      219.00      250.35     52.52 o 
  -4  14   5     3638.06     3795.35    391.29 o 
  -3  14   5     1454.99     1496.88     64.85 o 
  -2  14   5     1315.93     1174.16    106.89 o 
  -1  14   5      824.52      761.60    115.78 o 
   0  14   5       15.65       29.06     41.20 o 
   1  14   5      386.62      389.01     53.18 o 
   2  14   5      184.12      184.68     35.89 o 
   3  14   5       17.65       27.10     36.53 o 
   4  14   5       48.22       85.08     50.95 o 
  -8  15   5       10.28        0.00     57.29 o 
  -7  15   5       32.96        0.00     55.23 o 
  -6  15   5      362.65      330.32     99.87 o 
  -5  15   5     1858.35     2096.35    335.32 o 
  -4  15   5     2228.38     2313.64    226.11 o 
  -3  15   5      121.24      112.43     33.56 o 
  -2  15   5      504.47      491.61     56.79 o 
  -1  15   5      335.29      334.93     68.93 o 
   0  15   5      641.55      641.18     77.23 o 
   1  15   5     1055.86     1148.20    125.26 o 
   2  15   5      590.16      549.52     63.67 o 
   3  15   5        8.19       13.16     55.99 o 
   4  15   5      123.27      138.38     55.33 o 
  -7  16   5      976.52      989.20    203.76 o 
  -6  16   5       21.91        0.00     61.07 o 
  -5  16   5     3170.18     3201.90    571.74 o 
  -4  16   5      891.04      895.05    134.36 o 
  -3  16   5     1918.85     1747.48    312.46 o 
  -2  16   5     2635.95     2502.54    302.50 o 
  -1  16   5      582.79      520.16     99.89 o 
   0  16   5     2491.17     2393.07    179.13 o 
   1  16   5     1253.33     1202.89     89.60 o 
   2  16   5      644.69      722.31    125.77 o 
   3  16   5     1069.67      995.78    142.11 o 
   4  16   5      180.04       86.90     57.17 o 
  -7  17   5      953.49      900.95    200.21 o 
  -6  17   5      246.52      129.36     78.27 o 
  -5  17   5      107.65      100.28     59.40 o 
  -4  17   5       41.16       28.03     46.10 o 
  -3  17   5     1251.53     1156.79     91.44 o 
  -2  17   5     2045.13     1890.75    263.16 o 
  -1  17   5      335.45      297.26     56.07 o 
   0  17   5      181.92      230.34     63.82 o 
   1  17   5      181.43      112.95     53.53 o 
   2  17   5      679.56      580.49     69.15 o 
   3  17   5      918.77     1076.03    139.89 o 
  -7  18   5       57.16      109.25     81.26 o 
  -6  18   5      407.75      270.06    182.60 o 
  -5  18   5        9.05        0.00     95.46 o 
  -4  18   5      538.02      483.70    162.89 o 
  -3  18   5      284.83      226.89    105.71 o 
  -2  18   5       25.41        9.61     50.48 o 
  -1  18   5      114.28      144.54     69.41 o 
   0  18   5       66.95       64.81     92.94 o 
   1  18   5     1007.55      936.23     82.78 o 
   2  18   5      242.05      283.47    109.26 o 
   3  18   5       10.23       80.12     98.20 o 
  -6  19   5        7.42        0.00     92.95 o 
  -5  19   5        6.31        0.00     83.50 o 
  -4  19   5      913.39      968.21    269.52 o 
  -3  19   5     1503.65     1354.83    157.65 o 
  -2  19   5       80.89       71.19     56.95 o 
  -1  19   5      250.40      228.95     58.82 o 
   0  19   5       11.78       27.57     50.52 o 
   1  19   5     1700.41     1683.67    290.75 o 
   2  19   5     1294.93     1307.86    262.42 o 
  -6  20   5      620.18      623.95    211.99 o 
  -5  20   5      291.10        9.86    210.56 o 
  -4  20   5       26.51        0.00    186.67 o 
  -3  20   5      241.53      207.34    138.98 o 
  -2  20   5       77.90       57.80     64.18 o 
  -1  20   5      349.61      223.22     70.41 o 
   0  20   5      393.69      374.61     91.51 o 
   1  20   5       13.78        0.00    104.21 o 
   2  20   5      145.69      217.67     65.23 o 
  -5  21   5      332.70      176.54    265.99 o 
  -4  21   5      523.60      324.77    201.46 o 
  -3  21   5     3887.73     3316.23    721.65 o 
  -2  21   5     1382.42     1227.30    176.38 o 
  -1  21   5       22.65        0.00     58.24 o 
   0  21   5      132.53      106.87    132.84 o 
   1  21   5       20.77        0.00     56.95 o 
  -4  22   5       10.60        0.00    154.76 o 
  -3  22   5       15.02        0.00    145.72 o 
  -2  22   5      167.05        0.00    106.96 o 
  -1  22   5       26.42        0.00     60.24 o 
   0  22   5      421.64      454.46    199.88 o 
  -2  23   5       15.54        0.00    110.49 o 
  -1  23   5       21.59        0.00     73.44 o 
  -9   0   6      778.40      852.24    138.52 o 
  -8   0   6      439.58      529.79    120.53 o 
  -7   0   6      317.49      207.29     88.39 o 
  -6   0   6     1183.52     1078.79    128.76 o 
  -5   0   6      392.06      345.57     46.62 o 
  -4   0   6      598.25      570.56     51.55 o 
  -3   0   6      358.41      336.40     42.94 o 
  -2   0   6      177.73      177.17     34.30 o 
  -1   0   6     2014.89     1873.46    133.41 o 
   0   0   6     2395.34     2186.46    149.81 o 
   1   0   6       10.83       21.50     34.02 o 
   2   0   6       15.95       32.04     36.85 o 
   3   0   6       19.50       23.14     47.01 o 
   4   0   6     1505.22     1520.87     99.99 o 
   5   0   6     1232.82     1059.83    103.95 o 
  -9   1   6     1075.81     1004.82    109.47 o 
  -8   1   6     1197.87     1071.69    104.80 o 
  -7   1   6      248.05      236.49     63.31 o 
  -6   1   6      725.94      772.16     79.62 o 
  -5   1   6      110.46      155.41     28.08 o 
  -4   1   6      435.60      436.58     33.91 o 
  -3   1   6     3929.66     3832.20    116.84 o 
  -2   1   6       10.50       12.59     24.30 o 
  -1   1   6     2541.86     2666.06    119.09 o 
   0   1   6     1618.64     1657.88     89.25 o 
   1   1   6      674.47      791.31     51.01 o 
   2   1   6     1224.19     1431.27     64.84 o 
   3   1   6      108.36      161.25     37.79 o 
   4   1   6      161.98      280.13     39.01 o 
   5   1   6      255.87      296.73     46.59 o 
  -9   2   6     2664.42     2555.05    166.08 o 
  -8   2   6        5.86        0.00     59.04 o 
  -7   2   6      684.81      685.49     90.84 o 
  -6   2   6        2.00       33.83     35.35 o 
  -5   2   6    13948.11    13570.55    310.08 o 
  -4   2   6    12049.22    11202.34    349.12 o 
  -3   2   6       10.76       14.17     25.44 o 
  -2   2   6     2553.04     2277.98    105.43 o 
  -1   2   6      107.18      153.61     36.73 o 
   0   2   6     5024.37     4903.51    146.18 o 
   1   2   6     4262.05     4339.32    134.33 o 
   2   2   6       97.99       85.67     30.33 o 
   3   2   6     1047.31     1189.48     65.22 o 
   4   2   6        6.36        2.04     55.16 o 
   5   2   6      833.29     1174.68     61.97 o 
  -9   3   6        6.03       17.65     67.10 o 
  -8   3   6      314.38      348.16     74.73 o 
  -7   3   6      285.33      173.72     62.86 o 
  -6   3   6      106.21       98.59     36.78 o 
  -5   3   6     1462.11     1475.86     61.57 o 
  -4   3   6      843.11      810.98     53.39 o 
  -3   3   6      469.58      503.83     39.29 o 
  -2   3   6      370.23      372.30     43.28 o 
  -1   3   6       54.85       61.27     34.46 o 
   0   3   6       57.98       65.97     27.64 o 
   1   3   6     2486.91     2967.95    723.52 o 
   2   3   6      377.97      388.78     36.01 o 
   3   3   6      241.94      257.80     34.88 o 
   4   3   6       70.20       20.02     33.63 o 
   5   3   6      189.67      196.43     38.86 o 
  -9   4   6      252.50      372.02     80.91 o 
  -8   4   6      314.04      387.73     75.69 o 
  -7   4   6     1138.12     1027.95     96.10 o 
  -6   4   6      696.15      644.35     50.75 o 
  -5   4   6       89.49       56.80     27.96 o 
  -4   4   6      652.30      647.54     47.37 o 
  -3   4   6      366.65      354.35     35.31 o 
  -2   4   6      376.71      343.20     42.77 o 
  -1   4   6      820.04      901.26     66.05 o 
   0   4   6      245.81      246.65     90.90 o 
   1   4   6      346.03      447.53     68.03 o 
   2   4   6        0.39       32.05     34.75 o 
   3   4   6       69.18      120.70     32.45 o 
   4   4   6       89.69      170.44     36.21 o 
   5   4   6       91.50       81.14     38.05 o 
  -9   5   6     1224.15     1038.91    109.47 o 
  -8   5   6     2997.47     2665.68    202.48 o 
  -7   5   6      209.30      271.10     89.41 o 
  -6   5   6     5737.74     6144.21    466.36 o 
  -5   5   6       81.66       58.70     34.29 o 
  -4   5   6     3021.74     2862.76    106.54 o 
  -3   5   6     3786.96     3762.40    131.27 o 
  -2   5   6      308.07      357.21     43.19 o 
  -1   5   6     5987.75     8827.46   7096.90 o 
   0   5   6     1037.29     1143.46    244.06 o 
   1   5   6     4093.76     4945.87    735.23 o 
   2   5   6     1251.58     1490.69     85.43 o 
   3   5   6      478.03      579.58     66.60 o 
   4   5   6     1142.29     1426.11     64.04 o 
   5   5   6        3.25        0.00     37.33 o 
  -9   6   6      151.75       96.88     72.97 o 
  -8   6   6      311.53      275.74     71.19 o 
  -7   6   6       25.72       43.30     55.49 o 
  -6   6   6     1160.08     1313.64    180.00 o 
  -5   6   6      142.27      119.23     38.42 o 
  -4   6   6      528.45      567.51     54.42 o 
  -3   6   6      418.93      393.97     46.59 o 
  -2   6   6      382.80      548.33    434.32 o 
  -1   6   6       47.82       46.24     27.16 o 
   0   6   6      188.38      242.66     47.18 o 
   1   6   6     3341.06     3590.74    386.69 o 
   2   6   6      441.10      461.34     44.48 o 
   3   6   6       15.22       10.00     35.54 o 
   4   6   6        0.46       49.30     37.97 o 
  -9   7   6       54.01       61.37     70.53 o 
  -8   7   6      234.84      353.93    106.94 o 
  -7   7   6       93.46      165.57     60.63 o 
  -6   7   6      441.63      446.46     50.36 o 
  -5   7   6        7.59       13.76     34.53 o 
  -4   7   6      267.74      363.19     99.39 o 
  -3   7   6       71.84       76.71     35.58 o 
  -2   7   6      107.62      153.12     54.52 o 
  -1   7   6      349.07      356.97     37.84 o 
   0   7   6      627.78      621.41    137.93 o 
   1   7   6      656.73      691.38     72.42 o 
   2   7   6       58.60       95.09     35.20 o 
   3   7   6      241.29      239.94     55.18 o 
   4   7   6      117.15      140.30     41.73 o 
  -9   8   6      177.98      155.29    110.21 o 
  -8   8   6     1491.14     1657.06    202.46 o 
  -7   8   6     1979.63     2126.78    148.78 o 
  -6   8   6      498.55      510.44     53.00 o 
  -5   8   6     1400.12     1354.78     76.81 o 
  -4   8   6      642.14      796.19    113.06 o 
  -3   8   6     3164.45     3606.19    806.96 o 
  -2   8   6     6324.31     7477.82   2005.76 o 
  -1   8   6       15.44       30.02     42.70 o 
   0   8   6     1030.77     1150.67    114.12 o 
   1   8   6      210.64      257.54     36.06 o 
   2   8   6      531.42      601.12     46.45 o 
   3   8   6     1557.44     1785.81    140.21 o 
   4   8   6      165.50      158.96     42.96 o 
  -8   9   6       23.79       34.48     63.08 o 
  -7   9   6      434.36      453.12     69.30 o 
  -6   9   6     1447.64     1411.58     81.11 o 
  -5   9   6      202.30      207.19     43.31 o 
  -4   9   6     1795.66     1600.11    108.27 o 
  -3   9   6     1076.61     1155.52    194.24 o 
  -2   9   6      217.23      253.09     49.15 o 
  -1   9   6     1800.13     2020.05    384.20 o 
   0   9   6      402.41      370.41     35.48 o 
   1   9   6      382.98      411.35     40.58 o 
   2   9   6       15.36       73.61     34.51 o 
   3   9   6       59.87       83.30     38.34 o 
   4   9   6      206.99      231.76     45.19 o 
  -8  10   6      902.86     1060.32    183.12 o 
  -7  10   6     2351.13     2692.87    400.40 o 
  -6  10   6      409.35      452.27     54.86 o 
  -5  10   6      142.35      163.62     44.13 o 
  -4  10   6        2.29        7.25     36.78 o 
  -3  10   6     2572.14     2617.69    268.87 o 
  -2  10   6     3027.34     3242.30    542.03 o 
  -1  10   6      462.86      507.42     72.89 o 
   0  10   6       46.70       28.03     41.12 o 
   1  10   6       66.59       66.56     32.58 o 
   2  10   6     1134.99     1250.79     90.37 o 
   3  10   6      791.11      827.31    112.40 o 
   4  10   6        0.44       28.89     41.13 o 
  -8  11   6       95.58      114.58     70.55 o 
  -7  11   6       20.51       49.92     48.91 o 
  -6  11   6      149.39      172.87     48.79 o 
  -5  11   6        0.31       42.01     39.98 o 
  -4  11   6      140.46      122.09     40.34 o 
  -3  11   6      362.15      366.71     43.14 o 
  -2  11   6       12.27       21.42     42.18 o 
  -1  11   6       76.70      109.87     45.36 o 
   0  11   6      135.56      178.68     50.33 o 
   1  11   6      274.41      296.77     53.15 o 
   2  11   6      102.84      149.36     37.93 o 
   3  11   6       28.47       44.48     37.31 o 
  -8  12   6      414.41      501.56     84.98 o 
  -7  12   6     2018.14     1845.96    160.54 o 
  -6  12   6      137.50      183.14     51.03 o 
  -5  12   6       28.26       57.69     43.95 o 
  -4  12   6       56.44       56.06     40.19 o 
  -3  12   6     1941.40     2011.73     90.76 o 
  -2  12   6     1902.14     2000.29    287.48 o 
  -1  12   6       86.46      113.26     44.82 o 
   0  12   6      745.09      692.27    158.67 o 
   1  12   6       29.26       51.99     47.91 o 
   2  12   6     2046.34     1967.28    135.80 o 
   3  12   6     1191.50     1211.95    117.08 o 
  -8  13   6      654.85      640.49     91.56 o 
  -7  13   6       18.08       74.22     52.93 o 
  -6  13   6      813.61      887.70     93.08 o 
  -5  13   6     1058.92     1117.32    161.93 o 
  -4  13   6      219.19      204.62     47.39 o 
  -3  13   6     2436.36     2371.50    354.18 o 
  -2  13   6       75.16      122.01     46.48 o 
  -1  13   6      746.73      695.51     81.03 o 
   0  13   6      120.33      116.09     50.23 o 
   1  13   6      307.93      299.17     54.15 o 
   2  13   6      380.67      304.72     99.22 o 
   3  13   6        3.03        0.00     38.26 o 
  -7  14   6     1230.52     1294.08    296.13 o 
  -6  14   6      495.01      766.41    156.44 o 
  -5  14   6      129.86      172.14     50.77 o 
  -4  14   6        2.27        0.00     40.74 o 
  -3  14   6      532.46      486.82     57.60 o 
  -2  14   6     1321.31     1279.07    252.63 o 
  -1  14   6     1411.87     1249.05    226.93 o 
   0  14   6      442.59      456.78     60.44 o 
   1  14   6       26.97       63.82     51.82 o 
   2  14   6       56.22       71.74     53.71 o 
   3  14   6      306.09      381.50    123.44 o 
  -7  15   6        7.73        7.04     57.42 o 
  -6  15   6      897.98     1006.06     81.43 o 
  -5  15   6      368.73      471.80    135.96 o 
  -4  15   6      741.14      658.90     62.80 o 
  -3  15   6      172.67       56.56     72.25 o 
  -2  15   6     1151.90     1018.23    212.47 o 
  -1  15   6     1887.32     1762.26    215.16 o 
   0  15   6      139.52      104.37     52.49 o 
   1  15   6      178.26      236.73     95.83 o 
   2  15   6       96.95      103.45     78.51 o 
   3  15   6      626.41      655.98     99.89 o 
  -7  16   6        2.11       28.55     59.32 o 
  -6  16   6       69.79       54.96     58.54 o 
  -5  16   6      663.55      781.69     82.31 o 
  -4  16   6      273.94      325.51     55.14 o 
  -3  16   6      146.69       79.45     79.60 o 
  -2  16   6        2.21       15.68     46.84 o 
  -1  16   6       12.53       24.78     49.08 o 
   0  16   6      548.96      524.99     65.86 o 
   1  16   6      690.09      689.14    145.18 o 
   2  16   6      348.79      360.42     64.18 o 
  -6  17   6     1163.94     1293.94    193.37 o 
  -5  17   6      837.78      910.47    129.60 o 
  -4  17   6      293.88      303.81     58.35 o 
  -3  17   6      906.97      686.53    113.99 o 
  -2  17   6        0.19       38.60     56.82 o 
  -1  17   6     1598.60     1466.66    266.66 o 
   0  17   6      390.80      460.07     63.71 o 
   1  17   6      139.65      101.38     57.14 o 
   2  17   6      365.11      298.81     82.01 o 
  -6  18   6     1160.89     1233.73    219.31 o 
  -5  18   6      773.63      830.45    124.79 o 
  -4  18   6      261.42      265.76     71.35 o 
  -3  18   6       47.40      109.53     67.54 o 
  -2  18   6       16.97       12.31     64.10 o 
  -1  18   6      989.60      981.64    184.32 o 
   0  18   6     1499.83     1387.09    119.74 o 
   1  18   6        0.85        0.00     54.84 o 
  -5  19   6       82.55        5.10     62.27 o 
  -4  19   6        0.28        0.00     80.32 o 
  -3  19   6      298.88      240.07    123.70 o 
  -2  19   6      412.82      410.45    155.66 o 
  -1  19   6      146.14      146.45    117.23 o 
   0  19   6      173.11      180.43     64.97 o 
   1  19   6       46.00       54.58     60.28 o 
  -4  20   6     1345.78     1526.53    408.65 o 
  -3  20   6      156.82        5.13     65.27 o 
  -2  20   6      963.46      676.28    124.72 o 
  -1  20   6        4.96       28.73     66.86 o 
   0  20   6     1459.76     1365.54    249.85 o 
  -2  21   6      116.83       33.71     62.65 o 
  -9   1   7        5.65        0.00     70.37 o 
  -8   1   7        0.72        0.00     58.36 o 
  -7   1   7     2552.64     2329.66    145.96 o 
  -6   1   7     3450.09     3026.07    164.15 o 
  -5   1   7      504.04      450.35     39.24 o 
  -4   1   7       80.09       72.79     27.90 o 
  -3   1   7      258.37      250.47     44.37 o 
  -2   1   7     2795.69     2859.85    129.87 o 
  -1   1   7     3246.29     3266.85    187.97 o 
   0   1   7       83.31      131.36     44.89 o 
   1   1   7      673.02      745.95    113.76 o 
   2   1   7     1011.41     1221.89    468.84 o 
   3   1   7     1000.64     1439.78    264.08 o 
  -9   2   7      120.31      139.56     78.60 o 
  -8   2   7      215.79      167.90     68.58 o 
  -7   2   7      231.60      284.87    114.78 o 
  -6   2   7       41.25       48.91     52.43 o 
  -5   2   7     1235.28     1071.76     56.71 o 
  -4   2   7       27.91       13.64     26.83 o 
  -3   2   7      941.62      863.24     67.17 o 
  -2   2   7      562.14      595.56     55.39 o 
  -1   2   7      175.28      216.59     44.54 o 
   0   2   7      163.60      203.06     47.17 o 
   1   2   7      466.02      503.89     52.63 o 
   2   2   7      422.30      630.65    186.88 o 
   3   2   7      475.48      597.44     69.28 o 
  -8   3   7       16.84        0.00     57.84 o 
  -7   3   7      763.61      790.46     90.42 o 
  -6   3   7      749.06      759.79     60.43 o 
  -5   3   7       72.64       88.85     29.96 o 
  -4   3   7       42.63       26.78     31.50 o 
  -3   3   7       36.51       45.42     37.50 o 
  -2   3   7     1230.64     1327.36    141.50 o 
  -1   3   7      913.90     1034.47     75.09 o 
   0   3   7      171.45      180.09     45.71 o 
   1   3   7       62.11       97.34     39.24 o 
   2   3   7      347.75      437.76    108.75 o 
   3   3   7      321.68      395.03     53.37 o 
  -8   4   7      903.32      848.62     97.31 o 
  -7   4   7      328.11      239.26     68.03 o 
  -6   4   7      795.34      777.90     60.73 o 
  -5   4   7     2696.05     2427.79    103.09 o 
  -4   4   7      139.94      111.45     33.00 o 
  -3   4   7     2406.84     2290.51    112.00 o 
  -2   4   7     1118.71     1132.92     77.26 o 
  -1   4   7      787.14      832.94     70.91 o 
   0   4   7     1155.98      997.50    106.17 o 
   1   4   7      332.65      305.57    123.84 o 
   2   4   7      851.15     1067.62    246.37 o 
   3   4   7      378.23      433.93     65.23 o 
  -8   5   7      733.24      714.87     90.12 o 
  -7   5   7     1037.45      972.06    103.27 o 
  -6   5   7      430.10      488.05     74.06 o 
  -5   5   7      362.87      357.90     47.28 o 
  -4   5   7        0.87       61.37     65.91 o 
  -3   5   7      952.08      872.30     69.02 o 
  -2   5   7     1557.22     1529.40    101.63 o 
  -1   5   7      278.29      331.14     72.76 o 
   0   5   7        7.66       29.22     36.12 o 
   1   5   7       54.98       58.42     39.54 o 
   2   5   7       29.04       36.10     45.78 o 
   3   5   7      338.63      468.59     55.58 o 
  -8   6   7      135.60      104.13     70.70 o 
  -7   6   7     1643.05     1465.06    166.57 o 
  -6   6   7      252.54      283.02     48.94 o 
  -5   6   7     1619.06     1535.65     81.97 o 
  -4   6   7      840.36      732.43     93.35 o 
  -3   6   7        6.78       15.69     51.81 o 
  -2   6   7      414.25      416.41     73.83 o 
  -1   6   7       61.44       58.45     58.40 o 
   0   6   7      785.39     1048.28    598.75 o 
   1   6   7      110.85      191.26     41.35 o 
   2   6   7      252.54      347.75     49.86 o 
   3   6   7      112.32      162.14     46.14 o 
  -8   7   7      114.24      118.33    102.75 o 
  -7   7   7      115.99      165.29     93.55 o 
  -6   7   7       76.68       57.71     43.37 o 
  -5   7   7      271.69      403.00     75.56 o 
  -4   7   7     2809.22     2473.65    170.30 o 
  -3   7   7      702.92      594.32     82.98 o 
  -2   7   7      827.52      790.78     97.74 o 
  -1   7   7      247.72      223.89    213.96 o 
   0   7   7      665.91     1022.18    655.48 o 
   1   7   7     2238.23     2551.26    588.84 o 
   2   7   7      116.89      138.62     42.14 o 
   3   7   7      151.34      231.68     47.85 o 
  -8   8   7      687.75      613.59    122.78 o 
  -7   8   7       54.98       30.17    114.30 o 
  -6   8   7      180.56      184.85     47.68 o 
  -5   8   7     1007.52     1014.08    115.75 o 
  -4   8   7      117.59      220.68    552.14 o 
  -3   8   7     2733.22     4326.11   9689.17 o 
  -2   8   7      570.21      892.78   1080.71 o 
  -1   8   7      835.67     1221.14    858.96 o 
   0   8   7      932.27     1202.72    610.90 o 
   1   8   7      158.62      210.81     54.49 o 
   2   8   7      542.13      643.67     66.84 o 
   3   8   7      229.74      215.96     48.38 o 
  -8   9   7     1387.09     1335.74    165.44 o 
  -7   9   7        4.77       14.36     45.49 o 
  -6   9   7      273.43      372.30     75.93 o 
  -5   9   7       11.60       35.62     42.81 o 
  -4   9   7     1489.19     1164.68    115.47 o 
  -3   9   7     2222.08     3325.50   2597.89 o 
  -2   9   7        0.51        0.00     52.80 o 
  -1   9   7      231.94      361.97    131.59 o 
   0   9   7        3.41       23.78     51.62 o 
   1   9   7      963.99     1160.41    310.60 o 
   2   9   7      292.23      368.69    128.82 o 
   3   9   7        2.27       51.10     44.07 o 
  -7  10   7        1.65        2.80     61.92 o 
  -6  10   7      622.86      648.46     62.97 o 
  -5  10   7      187.09      213.24     47.51 o 
  -4  10   7     1287.76     1187.21    120.94 o 
  -3  10   7       16.96        0.00     72.68 o 
  -2  10   7       41.52       77.32     56.89 o 
  -1  10   7      539.66      828.63    384.28 o 
   0  10   7       33.82       54.23     54.46 o 
   1  10   7      128.85      183.71     77.48 o 
   2  10   7      128.80      281.25     92.38 o 
  -7  11   7      205.46      157.88     55.57 o 
  -6  11   7       78.69       97.93     50.55 o 
  -5  11   7     3230.85     3299.39    444.75 o 
  -4  11   7     2385.49     2138.38    164.73 o 
  -3  11   7      105.12      155.55     55.89 o 
  -2  11   7      483.39      635.09    243.62 o 
  -1  11   7      431.31      534.80    218.45 o 
   0  11   7      793.72      998.29    388.31 o 
   1  11   7     2667.22     2845.72    679.32 o 
   2  11   7      325.29      348.02     83.54 o 
  -7  12   7      469.74      523.97     65.83 o 
  -6  12   7      394.21      421.53     61.78 o 
  -5  12   7      213.05      331.54     59.36 o 
  -4  12   7       43.69       86.50     65.40 o 
  -3  12   7        7.37       88.32     54.66 o 
  -2  12   7      352.52      435.66    161.33 o 
  -1  12   7      173.93      200.03     60.97 o 
   0  12   7       93.55      115.12     54.79 o 
   1  12   7       16.76        4.42     56.30 o 
   2  12   7        1.22       14.80     58.10 o 
  -7  13   7      624.11      647.17     73.85 o 
  -6  13   7      122.37      178.89     54.56 o 
  -5  13   7      176.80      189.72     51.97 o 
  -4  13   7      482.14      549.45    197.25 o 
  -3  13   7     1056.98     1130.05    231.74 o 
  -2  13   7      884.81      869.78    191.37 o 
  -1  13   7       98.54      104.99     59.46 o 
   0  13   7      229.22      261.29     95.49 o 
   1  13   7      149.73      211.55     59.93 o 
  -6  14   7      504.03      593.94    134.89 o 
  -5  14   7      999.23     1017.59    165.80 o 
  -4  14   7      119.90      183.99     69.63 o 
  -3  14   7     2733.96     2831.36    568.47 o 
  -2  14   7       90.07      103.15     56.90 o 
  -1  14   7     1304.41     1604.01    379.32 o 
   0  14   7      851.91      946.13    272.69 o 
   1  14   7      378.12      464.48    157.98 o 
  -6  15   7      358.00      411.86     92.30 o 
  -5  15   7     1539.86     1899.24    576.08 o 
  -4  15   7     1056.42     1073.94    392.27 o 
  -3  15   7        1.38        0.15     74.60 o 
  -2  15   7       15.85       22.56     53.43 o 
  -1  15   7      246.10      262.07     64.02 o 
   0  15   7      954.11     1080.19    244.20 o 
   1  15   7      327.62      391.37     69.82 o 
  -5  16   7      596.54      816.51    281.02 o 
  -4  16   7      463.63      499.64     85.52 o 
  -3  16   7      416.72      437.36    101.57 o 
  -2  16   7      606.65      686.30     88.75 o 
  -1  16   7        9.30        0.88     56.50 o 
   0  16   7      557.71      638.66    144.80 o 
  -4  17   7       61.55       10.98     73.13 o 
  -3  17   7       45.72       98.71     87.83 o 
  -2  17   7     1222.10     1179.76    236.21 o 
  -1  17   7      649.50      651.36    122.50 o 
  -3  18   7      564.02      380.50    106.38 o 
  -2  18   7       28.41       38.61     60.37 o 
  -8   0   8     2308.71     1959.04    202.64 o 
  -7   0   8     1057.85      872.12    131.82 o 
  -6   0   8      227.21      196.35     79.45 o 
  -5   0   8      396.12      439.41     81.75 o 
  -4   0   8       46.03       72.81     60.95 o 
  -3   0   8     3401.28     3344.96    215.56 o 
  -2   0   8     3058.64     2548.30    178.42 o 
  -1   0   8      287.55      362.31     79.04 o 
   0   0   8      269.44      308.50     78.63 o 
   1   0   8      554.29      614.25    101.17 o 
  -7   1   8      265.06      212.61     66.83 o 
  -6   1   8      656.21      400.52     65.92 o 
  -5   1   8      125.47       81.44     72.66 o 
  -4   1   8       19.83       16.37     43.07 o 
  -3   1   8      243.59      275.13     49.84 o 
  -2   1   8       12.08       67.00     46.57 o 
  -1   1   8      152.52      219.42     51.10 o 
   0   1   8       48.50       83.43     47.07 o 
   1   1   8       17.32       57.84     67.75 o 
  -7   2   8      689.91      655.87     84.02 o 
  -6   2   8       41.10      121.28     57.55 o 
  -5   2   8       51.16       58.02     44.52 o 
  -4   2   8      513.56      567.86     88.34 o 
  -3   2   8      934.19      831.17     74.55 o 
  -2   2   8       82.93      183.90     63.66 o 
  -1   2   8      110.62      153.28     52.29 o 
   0   2   8       11.67       42.85     56.15 o 
   1   2   8      372.89      355.97     84.97 o 
   2   2   8      847.18      847.75    114.45 o 
  -7   3   8     1600.61     1548.64    121.04 o 
  -6   3   8     1044.14      887.45     71.20 o 
  -5   3   8      530.69      584.57     92.02 o 
  -4   3   8     2788.02     2651.33    143.80 o 
  -3   3   8       99.73      162.66     49.10 o 
  -2   3   8     1260.93     1320.69     88.76 o 
  -1   3   8      677.14      654.55    105.99 o 
   0   3   8       66.81       80.42     69.18 o 
   1   3   8      575.26      739.38    101.73 o 
   2   3   8       86.21      128.48     86.14 o 
  -7   4   8      201.87      268.52     70.41 o 
  -6   4   8        8.59        0.00     40.79 o 
  -5   4   8      149.85      122.52     52.90 o 
  -4   4   8      443.77      517.71     60.92 o 
  -3   4   8     3249.78     2966.24    138.93 o 
  -2   4   8      770.46      682.39     66.30 o 
  -1   4   8        1.00        0.00     63.46 o 
   0   4   8      124.54      206.37     74.03 o 
   1   4   8        0.62        0.00     66.47 o 
  -7   5   8      119.74       88.56     68.56 o 
  -6   5   8       42.25       50.18     44.24 o 
  -5   5   8      242.80      219.70     70.51 o 
  -4   5   8      403.60      378.05     54.47 o 
  -3   5   8        2.79       75.51     46.04 o 
  -2   5   8      130.95      253.83     73.63 o 
  -1   5   8        1.89       16.09     62.59 o 
   0   5   8     1078.72      844.84    109.44 o 
   1   5   8      155.85      183.47     50.27 o 
  -7   6   8       59.91       25.69     66.25 o 
  -6   6   8      470.29      481.31     64.13 o 
  -5   6   8      689.74      817.55    103.92 o 
  -4   6   8      155.22       97.49     65.14 o 
  -3   6   8       77.41      100.19     63.20 o 
  -2   6   8       14.60      123.90     68.36 o 
  -1   6   8      593.39      660.44     92.58 o 
   0   6   8      453.05      509.05     88.34 o 
   1   6   8        3.12        0.00    233.45 o 
  -7   7   8      646.88      567.24    112.25 o 
  -6   7   8      534.23      438.90     89.31 o 
  -5   7   8      312.43      317.80     73.69 o 
  -4   7   8      456.54      522.23     85.79 o 
  -3   7   8        1.53       68.16     68.67 o 
  -2   7   8      666.92      648.48     94.01 o 
  -1   7   8      315.40      364.25     79.66 o 
   0   7   8      241.98      221.59     77.15 o 
   1   7   8      165.23      403.16    592.94 o 
  -7   8   8       96.15       60.75     88.39 o 
  -6   8   8      625.84      552.12     96.11 o 
  -5   8   8      336.56      384.08     91.18 o 
  -4   8   8       44.70       61.67     63.05 o 
  -3   8   8      120.72       59.12     62.95 o 
  -2   8   8      149.14      186.19     73.98 o 
  -1   8   8      506.88      421.27     84.82 o 
   0   8   8      245.89      350.05   1001.87 o 
   1   8   8        5.55        0.00    159.74 o 
  -6   9   8       58.46      135.62     67.45 o 
  -5   9   8        1.61       35.55     65.95 o 
  -4   9   8       64.90       68.26     67.44 o 
  -3   9   8       58.45       93.60     69.28 o 
  -2   9   8       64.99      115.32     68.87 o 
  -1   9   8       13.19       43.02     67.29 o 
   0   9   8        0.64       58.50    143.01 o 
  -6  10   8     2422.03     2585.29    896.93 o 
  -5  10   8     2455.47     2840.52   1421.40 o 
  -4  10   8       11.26       37.40     68.87 o 
  -3  10   8      455.10      393.32     86.35 o 
  -2  10   8       29.89       32.55     70.71 o 
  -1  10   8     1741.19     2893.59   3940.40 o 
   0  10   8     1201.66     1710.60   1623.25 o 
  -6  11   8       37.87      129.14     69.98 o 
  -5  11   8       24.13        0.00     73.19 o 
  -4  11   8      271.11      222.36     83.74 o 
  -3  11   8      192.94      409.29    880.47 o 
  -2  11   8       17.23       44.37     70.10 o 
  -1  11   8        9.07       99.35    105.20 o 
   0  11   8       44.40       87.62     67.80 o 
  -5  12   8     1501.76     1988.88   1019.60 o 
  -4  12   8       85.61      180.92     80.73 o 
  -3  12   8       45.81       35.60     69.21 o 
  -2  12   8        2.07       21.03     69.81 o 
  -1  12   8      777.49      974.11    620.30 o 
  -5  13   8       13.52       79.19     77.39 o 
  -4  13   8      575.93      460.15     97.69 o 
  -3  13   8        6.74       69.94     68.05 o 
  -2  13   8     1213.53     1645.62    992.09 o 
  -1  13   8       57.00       67.79     70.10 o 
  -3  14   8       60.56       63.87     83.49 o 
  -5   1   9     1026.17     1077.16     90.32 o 
  -4   1   9      620.06      680.34     70.02 o 
  -3   1   9       25.25       63.31     51.83 o 
  -2   1   9       50.66       99.84     75.98 o 
  -1   1   9       28.57       51.35     52.12 o 
  -5   2   9       61.26      147.68     53.80 o 
  -4   2   9      377.41      357.01     61.54 o 
  -3   2   9      373.03      381.50     62.99 o 
  -2   2   9      276.54      281.88     60.45 o 
  -1   2   9      419.17      407.83     94.17 o 
  -5   3   9     1098.35     1067.04    132.38 o 
  -4   3   9      424.24      431.87     64.40 o 
  -3   3   9      121.50      153.34     56.48 o 
  -2   3   9        3.02        3.21     49.48 o 
  -1   3   9      148.78      261.19     87.88 o 
  -5   4   9      279.95      276.16     82.01 o 
  -4   4   9       49.23       94.98     55.79 o 
  -3   4   9      495.59      514.57     67.99 o 
  -2   4   9       28.68       26.82     71.63 o 
  -4   5   9      126.77      165.08     75.87 o 
  -3   5   9       16.81        0.00     64.94 o 
  -2   5   9      122.57      175.25     78.53 o 
  -4   6   9      381.53      302.53     84.71 o 
  -3   6   9      808.45      670.61    105.87 o 
  -2   6   9        4.72        0.00     66.73 o 
  -4   7   9       77.86       60.60     75.77 o 
  -3   7   9      353.89      404.30     93.81 o 
                                                 
